# Supplementary material for: The complete chloroplast genome of Microcycas calocoma (Miq.) A. DC. (Zamiaceae, Cycadales) and evolution in Cycadales
Source: PeerJ. 2020 Jan 13;8:e8305. doi: 10.7717/peerj.8305 (PMC6964695; doi:10.7717/peerj.8305)
Supplement: Supplemental Information 2 [file peerj-08-8305-s002.gb]

LOCUS       Microcycas_calocoma_Microcycas_calocoma      165688 bp    DNA     circular PLN 15-NOV-2018
DEFINITION  .
ACCESSION   MN577566
KEYWORDS    .
SOURCE      null
  ORGANISM  
            .
FEATURES             Location/Qualifiers
     source          1..165688
                     /organism="Microcycas_calocoma_Microcycas_calocoma"
                     /organelle="plastid:chloroplast"
                     /mol_type="genomic DNA"
     CDS             complement(1..1062)
                     /gene="psbA"
                     /codon_start=1
                     /transl_table=11
                     /product="photosystem II protein D1"
     gene            complement(1..1062)
                     /gene="psbA"
     tRNA            join(complement(4157..4202),complement(1625..1659))
                     /gene="trnK-UUU"
                     /product="tRNA-Lys"
     gene            complement(1625..4202)
                     /gene="trnK-UUU"
     CDS             complement(1891..3390)
                     /gene="matK"
                     /codon_start=1
                     /transl_table=11
                     /product="maturase K"
     gene            complement(1891..3390)
                     /gene="matK"
     CDS             join(complement(6123..6162),complement(4981..5195))
                     /gene="rps16"
                     /codon_start=1
                     /transl_table=11
                     /product="ribosomal protein S16"
     gene            complement(4981..6162)
                     /gene="rps16"
     CDS             complement(6377..7918)
                     /gene="chlB"
                     /codon_start=1
                     /transl_table=11
                     /product="photochlorophyllide reductase subunit B"
     gene            complement(6377..7918)
                     /gene="chlB"
     tRNA            complement(8155..8226)
                     /gene="trnQ-UUG"
                     /product="tRNA-Gln"
     gene            complement(8155..8226)
                     /gene="trnQ-UUG"
     CDS             8570..8746
                     /gene="psbK"
                     /codon_start=1
                     /transl_table=11
                     /product="photosystem II protein K"
     gene            8570..8746
                     /gene="psbK"
     CDS             9517..9627
                     /gene="psbI"
                     /codon_start=1
                     /transl_table=11
                     /product="photosystem II protein I"
     gene            9517..9627
                     /gene="psbI"
     tRNA            complement(9789..9876)
                     /gene="trnS-GCU"
                     /product="tRNA-Ser"
     gene            complement(9789..9876)
                     /gene="trnS-GCU"
     CDS             10598..10699
                     /gene="ycf12"
                     /codon_start=1
                     /transl_table=11
                     /product
     gene            10598..10699
                     /gene="ycf12"
     tRNA            join(10858..10880,11697..11744)
                     /gene="trnG-UCC"
                     /product="tRNA-Gly"
     gene            10858..11744
                     /gene="trnG-UCC"
     tRNA            11998..12069
                     /gene="trnR-UCU"
                     /product="tRNA-Arg"
     gene            11998..12069
                     /gene="trnR-UCU"
     CDS             complement(12175..13698)
                     /gene="atpA"
                     /codon_start=1
                     /transl_table=11
                     /product="ATP synthase CF1 alpha subunit"
     gene            complement(12175..13698)
                     /gene="atpA"
     CDS             join(complement(14923..15067),complement(13762..14171))
                     /gene="atpF"
                     /codon_start=1
                     /transl_table=11
                     /product="ATP synthase CF0 subunit I"
     gene            complement(13762..15067)
                     /gene="atpF"
     CDS             complement(15408..15653)
                     /gene="atpH"
                     /codon_start=1
                     /transl_table=11
                     /product="ATP synthase CF0 subunit III"
     gene            complement(15408..15653)
                     /gene="atpH"
     CDS             complement(16326..17072)
                     /gene="atpI"
                     /codon_start=1
                     /transl_table=11
                     /product="ATP synthase CF0 subunit IV"
     gene            complement(16326..17072)
                     /gene="atpI"
     CDS             complement(17398..18105)
                     /gene="rps2"
                     /codon_start=1
                     /transl_table=11
                     /product="ribosomal protein S2"
     gene            complement(17398..18105)
                     /gene="rps2"
     CDS             complement(18334..22458)
                     /gene="rpoC2"
                     /codon_start=1
                     /transl_table=11
                     /product="RNA polymerase beta subunit"
     gene            complement(18334..22458)
                     /gene="rpoC2"
     CDS             join(complement(24873..25325),complement(22558..24171))
                     /gene="rpoC1"
                     /codon_start=1
                     /transl_table=11
                     /product="RNA polymerase beta subunit"
     gene            complement(22558..25325)
                     /gene="rpoC1"
     CDS             complement(25331..28549)
                     /gene="rpoB"
                     /codon_start=1
                     /transl_table=11
                     /product="RNA polymerase beta subunit"
     gene            complement(25331..28549)
                     /gene="rpoB"
     tRNA            28857..28927
                     /gene="trnC-GCA"
                     /product="tRNA-Cys"
     gene            28857..28927
                     /gene="trnC-GCA"
     CDS             29316..29405
                     /gene="petN"
                     /codon_start=1
                     /transl_table=11
                     /product="cytochrome b6/f complex subunit VIII"
     gene            29316..29405
                     /gene="petN"
     CDS             complement(30569..30673)
                     /gene="psbM"
                     /codon_start=1
                     /transl_table=11
                     /product="photosystem II protein M"
     gene            complement(30569..30673)
                     /gene="psbM"
     tRNA            complement(32065..32138)
                     /gene="trnD-GUC"
                     /product="tRNA-Asp"
     gene            complement(32065..32138)
                     /gene="trnD-GUC"
     tRNA            complement(32433..32516)
                     /gene="trnY-GUA"
                     /product="tRNA-Tyr"
     gene            complement(32433..32516)
                     /gene="trnY-GUA"
     tRNA            complement(32581..32653)
                     /gene="trnE-UUC"
                     /product="tRNA-Glu"
     gene            complement(32581..32653)
                     /gene="trnE-UUC"
     tRNA            33755..33826
                     /gene="trnT-GGU"
                     /product="tRNA-Thr"
     gene            33755..33826
                     /gene="trnT-GGU"
     CDS             35250..36311
                     /gene="psbD"
                     /codon_start=1
                     /transl_table=11
                     /product="photosystem II protein D2"
     gene            35250..36311
                     /gene="psbD"
     CDS             36259..37680
                     /gene="psbC"
                     /codon_start=1
                     /transl_table=11
                     /product="photosystem II CP43 chlorophyll apoprotein"
     gene            36259..37680
                     /gene="psbC"
     tRNA            complement(37854..37942)
                     /gene="trnS-UGA"
                     /product="tRNA-Ser"
     gene            complement(37854..37942)
                     /gene="trnS-UGA"
     CDS             38246..38491
                     /gene="psbZ"
                     /codon_start=1
                     /transl_table=11
                     /product="photosystem II protein Z"
     gene            38246..38491
                     /gene="psbZ"
     tRNA            38781..38851
                     /gene="trnG-GCC"
                     /product="tRNA-Gly"
     gene            38781..38851
                     /gene="trnG-GCC"
     tRNA            complement(38975..39048)
                     /gene="trnfM-CAU"
                     /product="tRNA-Met"
     gene            complement(38975..39048)
                     /gene="trnfM-CAU"
     CDS             complement(39170..39472)
                     /gene="rps14"
                     /codon_start=1
                     /transl_table=11
                     /product="ribosomal protein S14"
     gene            complement(39170..39472)
                     /gene="rps14"
     CDS             complement(39611..41815)
                     /gene="psaB"
                     /codon_start=1
                     /transl_table=11
                     /product="photosystem I P700 apoprotein A2"
     gene            complement(39611..41815)
                     /gene="psaB"
     CDS             complement(41841..44093)
                     /gene="psaA"
                     /codon_start=1
                     /transl_table=11
                     /product="photosystem I P700 apoprotein A1"
     gene            complement(41841..44093)
                     /gene="psaA"
     CDS             join(complement(46527..46650),complement(45575..45804),
                     complement(44693..44848))
                     /gene="ycf3"
                     /codon_start=1
                     /transl_table=11
                     /product="photosystem I assembly protein Ycf3"
     gene            complement(44693..46650)
                     /gene="ycf3"
     tRNA            47424..47510
                     /gene="trnS-GGA"
                     /product="tRNA-Ser"
     gene            47424..47510
                     /gene="trnS-GGA"
     CDS             complement(47859..48464)
                     /gene="rps4"
                     /codon_start=1
                     /transl_table=11
                     /product="ribosomal protein S4"
     gene            complement(47859..48464)
                     /gene="rps4"
     tRNA            complement(48758..48830)
                     /gene="trnT-UGU"
                     /product="tRNA-Thr"
     gene            complement(48758..48830)
                     /gene="trnT-UGU"
     tRNA            join(49227..49261,49748..49800)
                     /gene="trnL-UAG"
                     /product="tRNA-Leu"
     gene            49227..49800
                     /gene="trnL-UAG"
     tRNA            50334..50406
                     /gene="trnF-GAA"
                     /product="tRNA-Phe"
     gene            50334..50406
                     /gene="trnF-GAA"
     CDS             complement(51031..51552)
                     /gene="ndhJ"
                     /codon_start=1
                     /transl_table=11
                     /product="NADH-plastoquinone oxidoreductase subunit J"
     gene            complement(51031..51552)
                     /gene="ndhJ"
     CDS             complement(51605..52507)
                     /gene="ndhK"
                     /codon_start=1
                     /transl_table=11
                     /product="NADH-plastoquinone oxidoreductase subunit K"
     gene            complement(51605..52507)
                     /gene="ndhK"
     CDS             complement(52387..52749)
                     /gene="ndhC"
                     /codon_start=1
                     /transl_table=11
                     /product="NADH-plastoquinone oxidoreductase subunit 3"
     gene            complement(52387..52749)
                     /gene="ndhC"
     tRNA            join(complement(56584..56622),complement(56008..56042))
                     /gene="trnV-UAC"
                     /product="tRNA-Val"
     gene            complement(56008..56622)
                     /gene="trnV-UAC"
     tRNA            56818..56890
                     /gene="trnM-CAU"
                     /product="tRNA-Met"
     gene            56818..56890
                     /gene="trnM-CAU"
     CDS             complement(57001..57417)
                     /gene="atpE"
                     /codon_start=1
                     /transl_table=11
                     /product="ATP synthase CF1 epsilon subunit"
     gene            complement(57001..57417)
                     /gene="atpE"
     CDS             complement(57426..58904)
                     /gene="atpB"
                     /codon_start=1
                     /transl_table=11
                     /product="ATP synthase CF1 beta subunit"
     gene            complement(57426..58904)
                     /gene="atpB"
     CDS             59618..61045
                     /gene="rbcL"
                     /codon_start=1
                     /transl_table=11
                     /product="ribulose bisophosphate carboxylase"
     gene            59618..61045
                     /gene="rbcL"
     tRNA            61332..61404
                     /gene="trnR-CCG"
                     /product
     gene            61332..61404
                     /gene="trnR-CCG"
     CDS             61816..62952
                     /gene="accD"
                     /codon_start=1
                     /transl_table=11
                     /product="acetyl-CoA carboxylase carboxyltransferase beta
                     subunit"
     gene            61816..62952
                     /gene="accD"
     CDS             63375..63485
                     /gene="psaI"
                     /codon_start=1
                     /transl_table=11
                     /product="photosystem I subunit VIII"
     gene            63375..63485
                     /gene="psaI"
     CDS             63822..64376
                     /gene="ycf4"
                     /codon_start=1
                     /transl_table=11
                     /product="photosystem I assembly protein Ycf4"
     gene            63822..64376
                     /gene="ycf4"
     CDS             65395..66084
                     /gene="cemA"
                     /codon_start=1
                     /transl_table=11
                     /product="envelope membrane protein"
     gene            65395..66084
                     /gene="cemA"
     CDS             66332..67294
                     /gene="petA"
                     /codon_start=1
                     /transl_table=11
                     /product="cytochrome f"
     gene            66332..67294
                     /gene="petA"
     CDS             complement(68285..68407)
                     /gene="psbJ"
                     /codon_start=1
                     /transl_table=11
                     /product="photosystem II protein J"
     gene            complement(68285..68407)
                     /gene="psbJ"
     CDS             complement(68521..68637)
                     /gene="psbL"
                     /codon_start=1
                     /transl_table=11
                     /product="photosystem II protein L"
     gene            complement(68521..68637)
                     /gene="psbL"
     CDS             complement(68660..68779)
                     /gene="psbF"
                     /codon_start=1
                     /transl_table=11
                     /product="photosystem II cytochrome b559 beta subunit"
     gene            complement(68660..68779)
                     /gene="psbF"
     CDS             complement(68789..69040)
                     /gene="psbE"
                     /codon_start=1
                     /transl_table=11
                     /product="photosystem II cytochrome b559 alpha subunit"
     gene            complement(68789..69040)
                     /gene="psbE"
     CDS             70337..70432
                     /gene="petL"
                     /codon_start=1
                     /transl_table=11
                     /product="cytochrome b6/f complex subunit VI"
     gene            70337..70432
                     /gene="petL"
     CDS             70583..70696
                     /gene="petG"
                     /codon_start=1
                     /transl_table=11
                     /product="cytochrome b6/f complex subunit V"
     gene            70583..70696
                     /gene="petG"
     tRNA            complement(70816..70889)
                     /gene="trnW-CCA"
                     /product="tRNA-Trp"
     gene            complement(70816..70889)
                     /gene="trnW-CCA"
     tRNA            complement(71052..71125)
                     /gene="trnP-UGG"
                     /product="tRNA-Pro"
     gene            complement(71052..71125)
                     /gene="trnP-UGG"
     CDS             71440..71574
                     /gene="psaJ"
                     /codon_start=1
                     /transl_table=11
                     /product="photosystem I subunit IX"
     gene            71440..71574
                     /gene="psaJ"
     CDS             72009..72209
                     /gene="rpl33"
                     /codon_start=1
                     /transl_table=11
                     /product="ribosomal protein L33"
     gene            72009..72209
                     /gene="rpl33"
     CDS             72438..72665
                     /gene="rps18"
                     /codon_start=1
                     /transl_table=11
                     /product="ribosomal protein S18"
     gene            72438..72665
                     /gene="rps18"
     CDS             complement(72878..73228)
                     /gene="rpl20"
                     /codon_start=1
                     /transl_table=11
                     /product="ribosomal protein L20"
     gene            complement(72878..73228)
                     /gene="rpl20"
     CDS             join(complement(73933..74046),complement(104626..104857),
                     complement(104045..104070))
                     /gene="rps12"
                     /codon_start=1
                     /transl_table=11
                     /product="ribosomal protein S12"
                     /modified_by="User"
     CDS             join(complement(73933..74046),151089..151320,
                     151876..151901)
                     /gene="rps12"
                     /codon_start=1
                     /transl_table=11
                     /product="ribosomal protein S12"
                     /modified_by="User"
     gene            order(complement(73933..74046),complement(104045..104857))
                     /gene="rps12"
                     /modified_by="User"
     gene            order(complement(73933..74046),151089..151901)
                     /gene="rps12"
                     /modified_by="User"
     CDS             join(complement(76092..76141),complement(74987..75278),
                     complement(74178..74423))
                     /gene="clpP"
                     /codon_start=1
                     /transl_table=11
                     /product="clp protease proteolytic subunit"
     gene            complement(74178..76141)
                     /gene="clpP"
     CDS             76703..78229
                     /gene="psbB"
                     /codon_start=1
                     /transl_table=11
                     /product="photosystem II CP47 chlorophyll apoprotein"
     gene            76703..78229
                     /gene="psbB"
     CDS             78391..78498
                     /gene="psbT"
                     /codon_start=1
                     /transl_table=11
                     /product="photosystem II protein T"
     gene            78391..78498
                     /gene="psbT"
     CDS             complement(78573..78704)
                     /gene="psbN"
                     /codon_start=1
                     /transl_table=11
                     /product="photosystem II protein N"
     gene            complement(78573..78704)
                     /gene="psbN"
     CDS             78788..79015
                     /gene="psbH"
                     /codon_start=1
                     /transl_table=11
                     /product="photosystem II phosphoprotein"
     gene            78788..79015
                     /gene="psbH"
     CDS             join(79179..79184,79935..80576)
                     /gene="petB"
                     /codon_start=1
                     /transl_table=11
                     /product="cytochrome b6"
     gene            79179..80576
                     /gene="petB"
     CDS             join(80768..80775,81509..82007)
                     /gene="petD"
                     /codon_start=1
                     /transl_table=11
                     /product="cytochrome b6/f complex subunit IV"
     gene            80768..82007
                     /gene="petD"
     CDS             complement(82210..83235)
                     /gene="rpoA"
                     /codon_start=1
                     /transl_table=11
                     /product="RNA polymerase alpha subunit"
     gene            complement(82210..83235)
                     /gene="rpoA"
     CDS             complement(83295..83687)
                     /gene="rps11"
                     /codon_start=1
                     /transl_table=11
                     /product="ribosomal protein S11"
     gene            complement(83295..83687)
                     /gene="rps11"
     CDS             complement(83790..83903)
                     /gene="rpl36"
                     /codon_start=1
                     /transl_table=11
                     /product="ribosomal protein L36"
     gene            complement(83790..83903)
                     /gene="rpl36"
     CDS             complement(84015..84263)
                     /gene="infA"
                     /codon_start=1
                     /transl_table=11
                     /product="translation initiation factor 1"
     gene            complement(84015..84263)
                     /gene="infA"
     CDS             complement(84403..84801)
                     /gene="rps8"
                     /codon_start=1
                     /transl_table=11
                     /product="ribosomal protein S8"
     gene            complement(84403..84801)
                     /gene="rps8"
     CDS             complement(84928..85296)
                     /gene="rpl14"
                     /codon_start=1
                     /transl_table=11
                     /product="ribosomal protein L14"
     gene            complement(84928..85296)
                     /gene="rpl14"
     CDS             join(complement(86753..86761),complement(85420..85827))
                     /gene="rpl16"
                     /codon_start=1
                     /transl_table=11
                     /product="50S ribosomal protein L16"
     gene            complement(85420..86761)
                     /gene="rpl16"
     CDS             complement(86847..87503)
                     /gene="rps3"
                     /codon_start=1
                     /transl_table=11
                     /product="ribosomal protein S3"
     gene            complement(86847..87503)
                     /gene="rps3"
     CDS             complement(87488..87907)
                     /gene="rpl22"
                     /codon_start=1
                     /transl_table=11
                     /product="ribosomal protein L22"
     gene            complement(87488..87907)
                     /gene="rpl22"
     CDS             complement(87954..88232)
                     /gene="rps19"
                     /codon_start=1
                     /transl_table=11
                     /product="ribosomal protein S19"
     gene            complement(87954..88232)
                     /gene="rps19"
     CDS             join(complement(89425..89830),complement(88286..88716))
                     /gene="rpl2"
                     /codon_start=1
                     /transl_table=11
                     /product="ribosomal protein L2"
     gene            complement(88286..89830)
                     /gene="rpl2"
     CDS             complement(89859..90134)
                     /gene="rpl23"
                     /codon_start=1
                     /transl_table=11
                     /product="ribosomal protein L23"
     gene            complement(89859..90134)
                     /gene="rpl23"
     repeat_region   90455..116602
                     /note="inverted repeat B"
                     /rpt_type="inverted"
     tRNA            90792..90865
                     /gene="trnH-GUG"
                     /product="tRNA-His"
     gene            90792..90865
                     /gene="trnH-GUG"
     CDS             91307..98611
                     /gene="ycf2"
                     /codon_start=1
                     /transl_table=11
                     /product="hypothetical protein RF2"
     gene            91307..98611
                     /gene="ycf2"
     tRNA            complement(100291..100371)
                     /gene="trnL-CAA"
                     /product="tRNA-Leu"
     gene            complement(100291..100371)
                     /gene="trnL-CAA"
     CDS             join(complement(102442..103164),
                     complement(100953..101714))
                     /gene="ndhB"
                     /codon_start=1
                     /transl_table=11
                     /product="NADH-plastoquinone oxidoreductase subunit 2"
     gene            complement(100953..103164)
                     /gene="ndhB"
     CDS             complement(103522..103992)
                     /gene="rps7"
                     /codon_start=1
                     /transl_table=11
                     /product="ribosomal protein S7"
     gene            complement(103522..103992)
                     /gene="rps7"
     tRNA            106721..106792
                     /gene="trnV-GAC"
                     /product="tRNA-Val"
     gene            106721..106792
                     /gene="trnV-GAC"
     rRNA            107014..108488
                     /gene="rrn16"
                     /product="16S ribosomal RNA"
     gene            107014..108488
                     /gene="rrn16"
     tRNA            join(108808..108844,109773..109807)
                     /gene="trnI-GAU"
                     /product="tRNA-Ile"
     gene            108808..109807
                     /gene="trnI-GAU"
     tRNA            join(109875..109912,110692..110726)
                     /gene="trnA-UGC"
                     /product="tRNA-Ala"
     gene            109875..110726
                     /gene="trnA-UGC"
     rRNA            110866..113725
                     /gene="rrn23"
                     /product="23S ribosomal RNA"
     gene            110866..113725
                     /gene="rrn23"
     rRNA            113819..113921
                     /gene="rrn4.5"
                     /product="4.5S ribosomal RNA"
     gene            113819..113921
                     /gene="rrn4.5"
     rRNA            114162..114282
                     /gene="rrn5"
                     /product="5S ribosomal RNA"
     gene            114162..114282
                     /gene="rrn5"
     tRNA            114511..114584
                     /gene="trnR-ACG"
                     /product="tRNA-Arg"
     gene            114511..114584
                     /gene="trnR-ACG"
     tRNA            complement(115329..115400)
                     /gene="trnN-GUU"
                     /product="tRNA-Asn"
     gene            complement(115329..115400)
                     /gene="trnN-GUU"
     CDS             complement(116714..118924)
                     /gene="ndhF"
                     /codon_start=1
                     /transl_table=11
                     /product="NADH-plastoquinone oxidoreductase subunit 5"
     gene            complement(116714..118924)
                     /gene="ndhF"
     CDS             120158..120367
                     /gene="rpl32"
                     /codon_start=1
                     /transl_table=11
                     /product="ribosomal protein L32"
     gene            120158..120367
                     /gene="rpl32"
     tRNA            complement(121251..121324)
                     /gene="trnP-GGG"
                     /product="tRNA-Pro"
     gene            complement(121251..121324)
                     /gene="trnP-GGG"
     CDS             121708..122736
                     /gene="ccsA"
                     /codon_start=1
                     /transl_table=11
                     /product="cytochrome c heme attachment protein"
     gene            121708..122736
                     /gene="ccsA"
     CDS             complement(123001..124503)
                     /gene="ndhD"
                     /codon_start=1
                     /transl_table=11
                     /product="NADH-plastoquinone oxidoreductase subunit 4"
     gene            complement(123001..124503)
                     /gene="ndhD"
     CDS             complement(124643..124888)
                     /gene="psaC"
                     /codon_start=1
                     /transl_table=11
                     /product="photosystem I subunit VII"
     gene            complement(124643..124888)
                     /gene="psaC"
     CDS             complement(125350..125652)
                     /gene="ndhE"
                     /codon_start=1
                     /transl_table=11
                     /product="NADH-plastoquinone oxidoreductase subunit 4L"
     gene            complement(125350..125652)
                     /gene="ndhE"
     CDS             complement(125770..126312)
                     /gene="ndhG"
                     /codon_start=1
                     /transl_table=11
                     /product="NADH-plastoquinone oxidoreductase subunit 6"
     gene            complement(125770..126312)
                     /gene="ndhG"
     CDS             complement(126634..127191)
                     /gene="ndhI"
                     /codon_start=1
                     /transl_table=11
                     /product="NADH-plastoquinone oxidoreductase subunit I"
     gene            complement(126634..127191)
                     /gene="ndhI"
     CDS             join(complement(128919..129476),
                     complement(127345..127893))
                     /gene="ndhA"
                     /codon_start=1
                     /transl_table=11
                     /product="NADH-plastoquinone oxidoreductase subunit 1"
     gene            complement(127345..129476)
                     /gene="ndhA"
     CDS             complement(129477..130658)
                     /gene="ndhH"
                     /codon_start=1
                     /transl_table=11
                     /product="NADH-plastoquinone oxidoreductase subunit 7"
     gene            complement(129477..130658)
                     /gene="ndhH"
     CDS             complement(130771..131040)
                     /gene="rps15"
                     /codon_start=1
                     /transl_table=11
                     /product="ribosomal protein S15"
     gene            complement(130771..131040)
                     /gene="rps15"
     CDS             complement(131489..136723)
                     /gene="ycf1"
                     /codon_start=1
                     /transl_table=11
                     /product="hypothetical protein RF1"
     gene            complement(131489..136723)
                     /gene="ycf1"
     CDS             complement(136991..138376)
                     /gene="chlN"
                     /codon_start=1
                     /transl_table=11
                     /product="photochlorophyllide reductase subunit N"
     gene            complement(136991..138376)
                     /gene="chlN"
     CDS             complement(138421..139293)
                     /gene="chlL"
                     /codon_start=1
                     /transl_table=11
                     /product="photochlorophyllide reductase subunit L"
     gene            complement(138421..139293)
                     /gene="chlL"
     repeat_region   complement(139344..165491)
                     /note="inverted repeat A"
                     /rpt_type="inverted"
     tRNA            140546..140617
                     /gene="trnN-GUU"
                     /product="tRNA-Asn"
     gene            140546..140617
                     /gene="trnN-GUU"
     tRNA            complement(141362..141435)
                     /gene="trnR-ACG"
                     /product="tRNA-Arg"
     gene            complement(141362..141435)
                     /gene="trnR-ACG"
     rRNA            complement(141664..141784)
                     /gene="rrn5"
                     /product="5S ribosomal RNA"
     gene            complement(141664..141784)
                     /gene="rrn5"
     rRNA            complement(142025..142127)
                     /gene="rrn4.5"
                     /product="4.5S ribosomal RNA"
     gene            complement(142025..142127)
                     /gene="rrn4.5"
     rRNA            complement(142221..145080)
                     /gene="rrn23"
                     /product="23S ribosomal RNA"
     gene            complement(142221..145080)
                     /gene="rrn23"
     tRNA            join(complement(146034..146071),
                     complement(145220..145254))
                     /gene="trnA-UGC"
                     /product="tRNA-Ala"
     gene            complement(145220..146071)
                     /gene="trnA-UGC"
     tRNA            join(complement(147102..147138),
                     complement(146139..146173))
                     /gene="trnI-GAU"
                     /product="tRNA-Ile"
     gene            complement(146139..147138)
                     /gene="trnI-GAU"
     rRNA            complement(147458..148932)
                     /gene="rrn16"
                     /product="16S ribosomal RNA"
     gene            complement(147458..148932)
                     /gene="rrn16"
     tRNA            complement(149154..149225)
                     /gene="trnV-GAC"
                     /product="tRNA-Val"
     gene            complement(149154..149225)
                     /gene="trnV-GAC"
     CDS             151954..152424
                     /gene="rps7"
                     /codon_start=1
                     /transl_table=11
                     /product="ribosomal protein S7"
     gene            151954..152424
                     /gene="rps7"
     CDS             join(152782..153504,154232..154993)
                     /gene="ndhB"
                     /codon_start=1
                     /transl_table=11
                     /product="NADH-plastoquinone oxidoreductase subunit 2"
     gene            152782..154993
                     /gene="ndhB"
     tRNA            155575..155655
                     /gene="trnL-CAA"
                     /product="tRNA-Leu"
     gene            155575..155655
                     /gene="trnL-CAA"
     CDS             complement(157335..164639)
                     /gene="ycf2"
                     /codon_start=1
                     /transl_table=11
                     /product="hypothetical protein RF2"
     gene            complement(157335..164639)
                     /gene="ycf2"
     tRNA            complement(165081..165154)
                     /gene="trnH-GUG"
                     /product="tRNA-His"
     gene            complement(165081..165154)
                     /gene="trnH-GUG"
ORIGIN      
        1 ttacccatct ataaaggtca cttcggcagc ggccaaatct agagggaagt tgtgcgcatt
       61 acgttcgtgc ataacttcca taccaagatt agcacgatta atgatatcag cccaagtatt
      121 gattacacga ccttgaccgt caactacaga ttggttgaaa ttgaatccat ttaggttgaa
      181 agccatagtg ctgataccca gagcagtgaa ccagatacct actacgggcc aagcagctaa
      241 gaagaaatgt aaagaacgag agttgttgaa actagcatat tggaagatca atcggccaaa
      301 ataaccgtga gcagctacga tattgtaggt ttcttcctct tgaccaaatt tgtaacccgc
      361 attagcagat tcattctcgg tagtttctct gatcaagctg gaagttacca aggaaccatg
      421 catagcactg aatagagagc cgccgaatac gccagctaca cctaacatgt ggaatggatg
      481 cataagaatg ttgtgctcag cctggaatac gatcatgaag ttgaaagtac cagatattcc
      541 tagaggcata ccgtcagaga agcttccttg accgatgggg tagatcaaga aaacagcagt
      601 agcagctgcg acaggagctg aatatgcaac agcaatccaa gggcgcatac ctaagcggaa
      661 gctaagttcc cactcacgac ccatgtagca agctacacca agtaagaaat gcagaacaat
      721 tagctcgtag ggaccaccat tgtatagcca ttcatcgacg gaagctgctt cccagatagg
      781 gtaaagatgc aaaccaatag ctgcagaggt gggaataata gcaccggaga ttatattgtt
      841 tccataaaga agagaaccag aaacaggctc acgaatgcca tcaatatcta ctgggggagc
      901 tgcgatgaaa gcaataatga atacagaagt tgcggtcaat agggtaggga tcatcaaaac
      961 accgaaccat ccgatgtaaa gacggttttc agtgctggta atccagtcgc agaaacgacc
     1021 ccataggctt gcgctttcgc gtctttctaa aattgcagtc atggtcaaaa cttggtttat
     1081 gtaatcatca gaagctccca agcatacata tgaggtggct tgttatttaa cagtatagta
     1141 tgactcatat atctgtgtca accgaggttc ctagaccgat tcggtatagt aatttacaaa
     1201 taagggagga tttttagaaa tcttaattag agataattag agaaatattg atctatctta
     1261 tatttaaggt ttatatacat gtatatgtca tatgtgccat aggcttattt tgcgtgaata
     1321 cacatttgca ttgcactccg tcacgttatt tattgacaat tttagaaata tacggcttga
     1381 taaataggag atcaatcagt aacataaacc aattggggat cgcgtatttc ttttgggcga
     1441 ataatcaatt cttcactgcg gtaaagtgca atgcaattta gaaatgaata aacgatttag
     1501 atgaattctt caccacacca catgatgcga tgtttgattt tctcataaat agggctacga
     1561 agataaattc gattagatcc gataaaaaga atagagatac tatgagaatt ggatccaatc
     1621 aatatgggtt gcccgggact cgaacccgga actcgtcgga tggagtggat gatctcctcc
     1681 ttaaatagga gcaagaaatc tctccccaaa ccgtgcttgc aattttcatt gcacacggct
     1741 ttctctatgt atatatttcg taatcatatt gattcctgta aaaaaaaaaa aaaaaaagaa
     1801 tacgatcgat cgtggatcaa ttctggcaat tgctcaataa gcatttcatt ggccaaatag
     1861 ggattctatt tgtaaattac gtttctttca ctagtaatta accaaagaat ttctctggat
     1921 aagatctgaa tgccaaattc gctctctctg tgaacgggtc tttgagaagg gcaataagat
     1981 tgattctcgc tcttttttca atgattttgt gaatagttct gaaccgaatc tttctcgaac
     2041 tacgcgtatt gtactcttat gcttacaagc taaagtttta gcacatggaa gtcgaagtat
     2101 atacttcacg cgatataaac catctttctt cgaagatcca ctgtaataat ggaagatgct
     2161 tctccaaatt cgatcaaatc gatcgaggat atcatcatca gttaggccgg tccaggccaa
     2221 tctactaatt gggtgtcctg agatatcaca aaacttttct ttagctaaag atccaattag
     2281 aagtgtggtt ggagctattg gatcgaattc cttggtaatg agatcggtaa tgaatgaatc
     2341 atccagcact cttatcctaa ccacggaagt cttcattttt atgctcaata aatagcccag
     2401 aaaataaaaa caattattag ataattcatt tatatatatc cgatacggtt gaagccaaag
     2461 atggaaatga cactgccaaa aatttgtgag atgatatctc cattttttca ctagaaggta
     2521 agtacccttc agagctataa tagatctttc tctatatttc acacaatgaa cggaaggatc
     2581 cttaaaaacc cagagactct tttttaaatc cttatgataa aacatgataa gattttcaat
     2641 ctttcgataa aaaggagttc gctcaataaa agattcatag agcaacgatc gtgaatgaga
     2701 aaattgtttc caaagaggaa ctaaaagaga ttcacattca taggcataat aattccacag
     2761 gaacaaggat aaccttttat tctctttcga agcgatgaga attaattgat ccaaattcga
     2821 cgaaataata agatttcgat gttcatggag aacggatcgt aatgaatgta aaaaaggagc
     2881 atcttggatc cagcgacgaa aagttcgaac taaaatctcc gggtgagtca agtggggcat
     2941 tcgtatatct aagataaaat tggaatgtgg aatcttatcc tccataagag ggaatatgga
     3001 attggtggac cggaaactag tccattcatt cattccttct agagaatgtt ttgatcggat
     3061 tgagaaggaa acttccggaa ccgctgtcaa acctcctagt atcaattcgg aatagaaact
     3121 cctattgtga ccaactaatt tcttttgatt gcaatttaca aatggaataa ttgaaccatt
     3181 ctgttgacgt attcgactaa ttgaacgttt tacagttaga aaactgaatc gatcattgga
     3241 gcttgaattt tccatcggtt tgaaggaact tgatctgttc aaatagttat cataagcaat
     3301 tgcgtaaaga tcttcctgaa aaaggagtgg atatagaaag cggcgctgcc gggatgtatc
     3361 ttcctttccg tctctttgaa gcttatccat tttgagaaaa ccttagctat ggccctcatg
     3421 agggtgacct cttgagttac gaaataatac atggtgcgat ccatctggtc aggacgagat
     3481 agacaatgat ccatctgata gatagaaatc ctgttcaaca gatcctctat ccaaccaagg
     3541 acatcgcata agggatgagg aaagtccttt attttggcga cctgatcgct ctcctgactc
     3601 tggaaaaaaa ttgacctggt cagtacacca tttctcctac acatccgtcc tcgagtactt
     3661 aggactcatt ctaggtggat aaatccctaa tctattgcct attaatagaa aaaacctccc
     3721 ctatagatgg gacactaata cgctcttaac tactgattag taaagggaat ccctcctcaa
     3781 aatgagggac agaagctcgt tcctccggtt ttacctatga ttcaggccat ctagctctat
     3841 ccatcgactc cgcccgactt aatcacgaat tgattcaatc ttctttcgaa attatcacat
     3901 ttaaataaat gaatgagcat atcacatgtc catctatgta tatgatatac gtctccatcc
     3961 attttatttc ttgaacaacg gttagctctg atcatgtccg atcagacaga tcaagtctca
     4021 tcaagatcat ttattagaac gacatgctgt tttttccatt catctctttt ccaggatcag
     4081 tcatagtctc acaactttgc cggggtatag acgaatttgt tactccatat agatgtgtaa
     4141 aagatattgg tcgcacttaa aagccgagta ctctaccatt gagttagcaa cccatattag
     4201 gatatagatg tgatcaaagt agaatatgga gttctaaaag aactacgaag cactaaaata
     4261 taaaatgtga aagaaaaaaa aattgaataa tcgctgaata aagggaacaa aaacctatgt
     4321 gaatggccgg gtaaataaga taaatgacca actcgttcat tcatatatat atatatatat
     4381 atatatatat gtatacaaat tattaattaa taattaatgc aatataatag aattgcgtga
     4441 attcttatcc accatttcca aatcgaatca tttctccgaa tgaggttgtt cttgatccgt
     4501 cgaccaaatg gttattggga ataaccatta aagaactagt gaacccagga agaacctata
     4561 tttctatatg agcatattct attggcgcga tatgccattg tcaatcccaa tggtggataa
     4621 atgaattgtt ggattagcac tacattagga caaaatatta agcgcattga gaagagatcc
     4681 tgggcttctt aactacaggg acaacgaatg agatcgtctc gtttgagaat ttatacagaa
     4741 taaggagctc ccgaattctt cgtgggaagc tcctcatttt atcgatctag ttattctctt
     4801 ctagttattc tctttatcaa ctaaatcttt tatccatcta gataaaaaga ttctcatatt
     4861 tgtcatcctc atatgggatc gcatgggaac aggaatgact agatgaatgt acaatacaaa
     4921 aaagaagaat ggatggtaaa agaacaattg cgcaaagcta aatattggat ccatttttcc
     4981 ctaaagattg gcttgaagtt gtttaaatat gcttgccttt tccaaaatat catgaacggt
     5041 ttctgtaggt tgagctcctt tctcaataaa atgtagaata gcaggaacat ttaaataagt
     5101 ttgatccttt atcggatcgt aaaaacccac ttcccgaaga gctcttcctt ctcttcgaga
     5161 ttcaacgtca attgcaacga ttcgataggc agctaattgg gataggtgga ctagaaagat
     5221 accccccccc cccataaacc gtatatgaag ttttctcctc atacggctcg agcaataata
     5281 attttgctaa tacttttata tatctctata ctagtgatag atctagattt atctatctag
     5341 atagataaat atagataaac tatatgagct taataccgat cttagccccc cccttttttt
     5401 tttcttttcg aataggaaaa agaaataatt catactcata gctcaagtat gtttaggtaa
     5461 tgctcaaaca tcataagatc ctcattattc cactttcttt ttgagccgtc tttcgcctat
     5521 tttttttttt ttttcttttt tttttttata acattttttc tctatttatt taagaacatt
     5581 taattgaatc gttcaaacga tcgtaaatgg gattttcttg ttctgagatc gatcatcttc
     5641 taatcattag gtctgagcct tatcttactt cggtggtttt caatctttcc agaatggtag
     5701 caacgcacat tttgctattt gtccacgttg agcaatcata cagatggttg acccttatat
     5761 gatcaaatct acttattctt taaatatttc tacccatcat gctcgataat tgtttacctg
     5821 ttctgattgg aacattctga tttcgtaaat caatgtggac ttacaaagtc gttatagctc
     5881 atttatctcc actgacctta gattcagtcc cccgatcgat aaatgagtta atacttaccg
     5941 ctcaagttcc gtcatgtaat atttatattt tccttatctt tttatctttt tcttttttct
     6001 cccagggaag agcaggagta aaatgaaaaa aaaaaaaaat gttgagctac aagcatctcc
     6061 attcagatat gaaatggcgg atatcttaat ccacggaacc gatcatgtcg ttcaagtcgc
     6121 acgttgcttt ctgccacatc gttttaaacg aagttttacc atagaattac caatagaata
     6181 taaaaattca tatgtaatta tgaatagtca ttaactaaat tgatacgata ggaacaaaga
     6241 ttgtatttga tccactccta ttgtataaac agaatatata tatatatata tgtatatata
     6301 tatatatatt tttctttttg ttgtataagt acaaacggaa taaatttccg aaatgacata
     6361 aaattactca tcctagctag gtgcttaaca cttctctggc tgcgtacatt acttcgatag
     6421 taatgttcac aatgcccttt tgtcgtgcga atctctcgat ctttctctcg actttgttcc
     6481 taacaaagtg agggattttc tttagttcta gtcgactttt gggatcccaa attatatcta
     6541 tacccgtgga tagtgatcta gtcattattt ccttagtatc atgaccacca aagagatcta
     6601 gaagatgatc ttccataccc agagcgaatg agttataaac tagatcagct atttgattag
     6661 taccttcgta gcccaaaaag ggtcgatatc ccaaaggaaa attttggata tgaaccggtg
     6721 aggaaataac tccacaaggg acattgagac gtttaccaat atggcgttcc atttgagtgc
     6781 caaatattgc agatggttct acacgagcga tcatatctcc cacctcagca tgatcatctg
     6841 tgatgagtat tttatcacag aaaccttgaa tttgctcttt gaaccattct gcatcatgtt
     6901 tacaataagt acctgtgcaa ctcacatgaa ttcccatctc tcgagtaagt atcttagtga
     6961 ttaaagcagc atgagttgca tcgccgaaaa ctactgtttc tttacccgtc aaattctgac
     7021 aatcgataga tctcgagaac cgagcagctc gggaaacaaa ccgggtttgt tcatcaatat
     7081 agggttcgta atcaaccctt tgattcgatg aaataggagc caaggtatta acacttctct
     7141 gcatctgttg gatgcactca gctatatcta aaaatcccat gggagttgtt gatacataag
     7201 gcattccaaa tttattctcc agatacatcg ctgtcattaa gcccacttca cgataaggaa
     7261 ctaaattgaa ccaagctttt ggcagatttt tcagatcttt tacggatcct ccttcaggaa
     7321 tcacttgatt aatcttgatg tccaggtctc gtaataaacg tctcaattcg cgacaatcat
     7381 gttgactatg gaagcccaat gtgaaaatcc caattatatt tgcagaaggt acatctgtta
     7441 gggattgatc taaagtttct tgtccgtgag atctatccaa ataatgttta accacttgtt
     7501 ccaaagttct atctgccgcc tgaagctcat tcactcgata atgatctaca tttgcaaaaa
     7561 ttatgttgga atcagaaatt ctggatgctc tatttgcgaa gttttgcaaa tcctcttgca
     7621 atatactaga agtacatgta ggcgtcaata tgatcagatc ggggcgttcc tctttatctt
     7681 ttcggagaat attatcaaca accttttccc gagatccacg tgctagcacg tgacgatcta
     7741 ctatactggc agttacagga gcaaaatctc tttcgcgttc tagcatagaa cgcattacat
     7801 tgaaataatc atctcctaaa ggagcatgca tgatggcatg gacattctta aaagaactga
     7861 ctactcgcag ggttccaata tgagcaggac cggcatacat ccaataagct aatctcatag
     7921 atcatacttt ctatcaaatt gatctgtgtt ctcaccctgc atcacagaga tatcccttgc
     7981 catgcctgtc tcattgaaat cacattttta aatcacattt ccttttgata aatatcatat
     8041 atgcaacgat gagaaatcga aaatgaagac ctgatgaaat cgtatttacc atttatctac
     8101 ttaccctttt tccttcgaca aagagacagg aatatttgtt tcaatgagat gagtctggga
     8161 cggaaggatt cgaacctccg agtaacagga ccaaaacccg ctgccttacc gcttggccac
     8221 gccccatttc catctgatgc tccacattca tatatgatgc tagtgaatac taatattcag
     8281 tatttcgtca accaattcaa atcccagagt gtttggatca aataagaatt ggttcgtaaa
     8341 aattagaaaa gtatatttat ctaataagtt attgatttaa tagaaagaaa caataacata
     8401 tagattttat tggtcattat ctattgaatt gggtaaaata ttgtgtaaaa acgatccctt
     8461 ccggcccaaa ggatctctag ttagacttgc caaatagctt caattgatcg acgagatact
     8521 tttggagcgt catcttacat aatgtttgaa tagaaatcgg agaatataaa tgccagctat
     8581 gctaaatatc tgtctggatg atgtccttca tttgaatgat ctatttctgg ccaaattacc
     8641 cgaggcttat gctatttctg atccaattgt agatgtaatg ccagttatcc ctgtgttctt
     8701 ttttctctta gcctttgttt ggcaagctgc tgtaagtttc cgataagatt cgaagacttc
     8761 gatcctttac aaataagaat tccaaactca cctgattcaa aacaaatcac ggttcaataa
     8821 ttctcatata tgaaaagtta ttggattgtc atcgctgatt aataggttat tgtatcacct
     8881 ctatctcttg ttttgatcgt tttgtggagc aggggttcta ttctagttcc cccaacaata
     8941 ccagatctga atctttctga attagaaacc tttgtattca tcttagtcga tttaaatctc
     9001 attacaggct tggttcgaat tttttttttt tttttttatg aaaatgacat attcccgttg
     9061 ataaaatatc cgttatatct atggaataga acgggcacag atgggaattc acaatctatt
     9121 ttttattttc ataatctttc tctgttggac aattgagtct atttattcct tgagaactct
     9181 tcggataaat agcagagcgg tcgattgtaa tggtcccgac gaaataagtc gtttaagccc
     9241 ccaagcagtt aggtgaatga gaatttgaat ccctatttat ccattcagtc ccgagcgggg
     9301 aagagagagg gaagaaaaaa aagagagagt cttagaaaac aaggagctaa attctccatc
     9361 ttctttcaaa ttgatctcca cacatgactt ggagatctaa atgatttcgt tattcacaat
     9421 agaatattat tccttggtat taaagtatag gtatgtggta cgaagattga cgatctattc
     9481 tgttacactt ttaattatga tcccggagat tacgtaatgt ttactcttaa gctgttcgtt
     9541 tacacagtag tgatattttt tgtttctctc cttatttttg gatttctatc gaacgatcct
     9601 gggcgtaatc ctggacgcaa agaatgattc tttttctctt cctttcgtaa ttctttttat
     9661 cttccttcca gagaataaga aataaattat ctaaataaag gaattatcta tgtgttttga
     9721 aaatccacct ctttccatag aaagatccag agtctgtcga tttggaggat gaatctcaag
     9781 ttattgaacg gagagagagg gattcgaacc ctcggtacaa atagttcgta caacgaatta
     9841 gcaatccgtc gctttggtcc gctcagccat ctctccgaat taggaaggac agtttatgcg
     9901 tagcacaatg ctagagtgaa tatatatata tattcttagg tatgtacaaa ttatgtacaa
     9961 attgtatcag tgatatgatc gatatagcaa ttcttcggta aaggccaaca tttccaaaga
    10021 tcagtattgt tcatttcgtc caaaatagaa tcattttttc gctttacctg gcctggccag
    10081 tatctggcca ggccgttctt ttcttttatg taggtaggaa gaatcaaacg aatcattgat
    10141 acagtgcttt acctagtctg aaagctaaaa tacttgttat caaagcagca ataagggcta
    10201 ttgaaatttg actctccgat atcgatgtca tctcttcatt tcctctccaa tcattcgaaa
    10261 tagaagagtt acacggatta gtccattttt tttttttttt tttttttcaa agaactttct
    10321 ccaaattcta tggatatttc ggtacatgaa tgggctctct catgagcagg cttttattta
    10381 ttgtaacgat cccagctgct tggggccata gctatagatg ttcctgattt ttactgaaca
    10441 gatccctccc atgggatccg gagtaaaaaa aaaaaatgga aagagagaga aaataaaaaa
    10501 aaaaaaaaaa aaagaaagat tcttgtagaa agtgattgat cttgaaaaaa ttcttattta
    10561 tccatcaatt cgataggatc ggaggggttg aaacagaatg aatctagaag ttcttgcaca
    10621 gcttactgtt ctgaccttgc taatcatatc aggcccgtta gtaatagctt tattagcagt
    10681 tcgcaaaggt aatttgtaat tgaaataagc catctccgag agtgagatac tatttatcaa
    10741 gtatcaaatc tccgggggtg ggggagatcc aagatggaac gatagagact tcactagagg
    10801 ttaagagctc cttctcgttg gacaaaagat cgatccgtat gctacaatcg aactgcggcg
    10861 ggtatagttt agtggtaaaa gtgtgattcg ttccattacc aacttgaata gttgaaggat
    10921 ctttcaattt gagatccatg ttccgatcga tagctttatt tctagatggg tttaaatcct
    10981 ttcttatcaa tgccgtggct caggaatagc atacattctc gtaattcgga tggaatggag
    11041 gaaaagaaaa gaacgcgctt tcgattccaa gacggcgaag cagaatgttt tcgaggttgg
    11101 atcgatctct caaatttgat cagtcgcaaa tccatggatg gaaatccaga gatatctttt
    11161 ttcttcatcg taactaaatc ttcaacttac ggagagaaga agttggggcc aaatagctat
    11221 agaacgatga ctttggttta ctaaggtcac cggcatttta ttttgttcaa gctcggtggg
    11281 aactcttttc ctgaagattt aagccagtag aaatagagaa cgaggtaact agaaagattt
    11341 ttttttttta ttgaaatatc gaagccttcc aatttttatc tttctagcag gatcatctat
    11401 gaagtgagta ggtatttcac atttcatgtc cattcacata tgaaaactaa catagatgtt
    11461 atggatctaa ttcatagaac aattcggatt tgatgggaaa ggaagagaag ataaaaaaag
    11521 agaataggag aaacaaaaat gagatctgga ttcgaccttt ttccataaag gcttgatcca
    11581 accccctacc cttttcacct tatcccctcc ccataaagga gccgaatgaa ataaaacttt
    11641 cacgttcggt tctgaattag aggcgttaaa gatgggaaat taatgtcgac tataacccct
    11701 agccttccaa gctaacgatg cgggttcgat tcccgctacc cgctcatatt tattattaaa
    11761 tataatgtat ataaatagaa tatatatata tatatatata tatatatata tatatatata
    11821 tatatatata tacttctcat tcaaaatgca ttcaagatga attctctatt ctcatatggc
    11881 atatcttcta ttctttccag agtaccatcg tggacggata aagttgtcca cgataaagtc
    11941 actatgggta agaatgaaca gaacaaaaaa aaggataaag gagaatatag ataaaaagcg
    12001 tccatcgtct aatggatagg acagaggtct tctaaacctc cggtataggt tcaaatccta
    12061 ttggacgtaa cctttctaaa ttgctccgaa ttgctgcact cagaaatgta ctgaaataaa
    12121 tgcgttcttc ggctcttttc cttgtcttga acagccccat caaatgtcta atattcattt
    12181 ctgctcttga agtaaaaaaa gttcgatatg ctcctgaata gcctctttca aaagggcttc
    12241 tgcttgctct gtgaatgccc tagtagagcg tattatttct ccaaactgag gtttattagt
    12301 tattaaatac tcgcgtaact gaacgagaaa ttttctcacc tgtacgatct ctaatatatc
    12361 tagatatccg tttgccccgg cataaatagt agctatttgt tcttccactg tcaagggagc
    12421 tgattgagat tgtttgagca actcacgtaa tcgttgacct cttgccaatt gattttgagt
    12481 agctctatca agatcagaag cgaattgtgc aaaggcttct aactctgcaa attgagctag
    12541 ctctaatttt aattttccag ctacttgttt catagcttta atctgagctg cggatcctac
    12601 tctagataca gaaataccca cattaatagc gggcctgatc ccggcattaa atagatcagc
    12661 cgataagaag atttgtccat cggtaataga gattacatta gtgggaatat aagccgaaac
    12721 atccccagct tgagtttcga ctattggtaa agcagtcata ctcccttcac ctagctgaga
    12781 gcttaatttg gctgctcttt ccaaaagacg agaatgcaaa tagaaaacat ctcctggata
    12841 agcttcccgg ccaggcggtc ttctcaatag aagagacatt tgtcgataag ctcgtgcctg
    12901 tttggaaaga tcatcataaa ttattaaagt atgttgttca cgatacatga aatattcggc
    12961 tagagctgct cctgtataag gagcgagata ttgcaatgta gcaggagaat ctgcagtttc
    13021 tgccaccaca atggtatatt ccattgcgcc acgttcttga aacgtattaa ctacctgagc
    13081 cacagaagag gctttttgac caatagctac atagacacat attacatctt gacctttttg
    13141 attgataata gtatctgtag ctactgctgt tttacctgtc tgtctgtctc caataattaa
    13201 ttctcgctga ccgcgcccta tagggatcat ggaatcaata gcaataagcc ccgtttgaag
    13261 aggttcatat acggaacgcc ttgaaataat acctggagca ggagattcga tcgatcgaga
    13321 ttcggaagct gtaattttac ctctgccatc aataggttgg gctagagcat ttacaacacg
    13381 acccaaataa gcatcactca ctggtatctg agcaattttc cccgttgctt ttacggaact
    13441 gccttcttgt atcatcaagc catcacccat taatacagct ccgacattgt ttgattctag
    13501 attcagagca atgcctactg tgccatcctc aaattccact aattcacctg ccattacttt
    13561 gtcaagacca tagatacgag caatgccatc tcctacttga agtacgatgc caatattaac
    13621 aacttctact tcttggttat attgctcgat ctgtttacgg ataatactac taatttcgtc
    13681 gggtcgaatg gttaccatta gcgtctatta attatcttct gaaagaaaaa aaaaaaaaaa
    13741 atgagaccta tagaatagaa gctaatcagt tgtgtttttc atggctctaa gcatgcttat
    13801 attatgatcg atcgcacgta aatgtaattc gctatccgaa cgactattca aagttcctaa
    13861 agctcttcgt aaagcttggc tagaaatttg ttgtcggacc tggtcaattg ctctttgttg
    13921 ttcgaagtga acggtctcgt ttttagaatc ctctaatcgt tccaaattct catgagcagc
    13981 attgatcaga tcctcttttt cccgttctat ttgagagtat ccatttacct ggatctcatt
    14041 tgctctcgtt tctacttctc gtaagcgagc ccgagctttt tcgagctgat cgatagctcc
    14101 cttacatagc ttttccgaat cgcgaatggt actcaatatt ttctgtttac ggtcgtctaa
    14161 taaattactt aatgaaagta gatcatctat ccatgaatct cacgaattca tgatctcttc
    14221 ccaaaccgaa catgaacctt tcgattcatt cggctctccc gctcggttct ctatgggaca
    14281 tatcgatctt ctttttctac cgagcctgcc ctttccgctc atattctgcc aaattttggt
    14341 gaatttatca aagaccaaga tctccggagg gctcctccga ctagaggaat tttcaattgt
    14401 cggcaaagtt gttctttcct tttcattctt atatttattc ttattctctc ttcttctcct
    14461 tctcttctct cttttttttc ctcccttctc tttcattcgt atttatcctt ctctcaaata
    14521 atcctttttt tctgcatagg ttgtcggttc agcattgaaa ccaaaattgg atgggagatt
    14581 atgaccattt ccatcagtga atggataaaa taattccatt gatatgaatg ttatatatcg
    14641 gatcaatctc caactatgcc ttttaaaccc atctcatatt gacacagcgg tggaaagagt
    14701 acccagttgt gcttggactt caagcagttt agctttaacc attttaacga tcttctctta
    14761 tcgattagtg ggaactaaag gttaatttat cgataaatta cgaaatgcta tagttcttcc
    14821 atattctcca tttagaagta attcgttgag atcatgcact ttcctatctc caaagtgcag
    14881 ctggttggat ccagctatat tattcaaata tacaactcgc acacactccc tttccaaaat
    14941 gaatcagtac accgagcacc acgcttagat ttattagatt tgttcctaaa atattggtat
    15001 tcaacccaaa acctccagca taaggccaat aacccaagga aaagtaaaaa caagtttcat
    15061 ttctcatatg ctctcccctt atagataagg ctatttaagt tttacagagt tcttttctca
    15121 cttaactcta tctcctattc taattccaga tagggatact cggggaccta ttcagtccca
    15181 gatcccgtgt ttatagagga agaataaaat tctttgctcg ctccacactc cctgccacaa
    15241 gagttacgag tctttccggc taggctaggt atagggagag gagagctgat catttattcc
    15301 ttaaatcagc ccctcccaaa agagattggc tgaacaaaga aattcttttg gagggtatac
    15361 taataaagat aaggataagg gatacagatc tttcagagat ggatcaatca aacaaatgga
    15421 tttgcaaata gaagtgctaa cgctacaact agtccataaa tagttagagc ttccataaaa
    15481 gctaaactta gcagtaaggt acctcgtatt ttaccctctg cttctggttg tctcgcaata
    15541 ccttctacag cttgacccgc agctgtgcct tgaccaacac caggtccaat agaagcgagg
    15601 cctacagcta atccagcagc aataacggaa gcagcaggaa tcaagggatt catggtaatc
    15661 tcctcttact aaggttgaga aatggttaat agtgtgacga tttcatctat tgtattgatt
    15721 gcccgcccac ccaataggtg agttatagaa caatagaaca attcagttgg aacgactaag
    15781 aaaataactc gaggtgttcc ttactcaagt atcaaagtga ttatatcttc gaatgaggaa
    15841 aactcttttt atatgctacc cctagacaaa aattttctct tatatacaaa atagacacag
    15901 atcgatattc actaagaaaa tgtaatgacc tgctatagta agtagtccgc ctcaataagg
    15961 aattctatat tgcatcccta tatttctaca ttgcatccct atatgatatc ttaatcattt
    16021 gtatcacgta tacatagata gatatctata tctatagaca tagattcgac caattaatga
    16081 gattagcaac tcactgatca taattcttat tgctatgacc gagcaattga atctccaatt
    16141 tacgggtata caggtataac aagaataaga atagcaaaga tatagatcat tggaagtgca
    16201 tttttatatt aataaatgat tatacaaaag aacattccgc ataactttcg ctcctaccat
    16261 ccatctcgag ttatctataa gttaggacaa tgtttgtaaa acattctgtc cgatcggaaa
    16321 gtgatttaat gatgaccctc catagattcg cctatataag ctgcggctaa agttgcaaag
    16381 atcagagctt gaatagcact tgtgaataat cccagtaaca tcacaggtat aggaaccact
    16441 agaggtacta gggaaacaag aacagcaact accagttcgt cagctaatat attaccaaaa
    16501 agccgaaaac taagtgataa gggtttcgtg aaatcctcta atatgttaat cggtaaaagt
    16561 actggagttg gttgaatata tttactaaaa taacctaacc ccttttttgc aagaccagca
    16621 tagaaatagg ctactgacgt gagcaaagct aaagcaacag tagtattaat atcatttgta
    16681 ggtgcagcta gctccccatg gggtaattgg ataatcttcc aagggagaag agcacctaac
    16741 cagttagaaa caagaataaa taggaacata gttccgataa aagggaccca gggaccatat
    16801 tcttcttccc caatctgggt tctggtcagg tcccggacaa atccaaggac atattcaaca
    16861 aaattttgac caccagtcgg aatggcttgt ggatctcgaa cagctatagt agctgaacct
    16921 aataagacag caattacaac ccaggaagtt ataagcacct gtgcatgaac ttgaaaaccc
    16981 ccaatttgcc aatagaaatg ttggcctact tccacaccgg atatctcgta gaaatgattt
    17041 agtgtgccaa tagaagattg tacaatatcc atattacccc ttacaaagat taacttcaat
    17101 aagaaatggt tttggttgaa taaccggttc ctcaattact ttacttttat caaagatatg
    17161 ggccacgaga aatggaatgg tcatttcaat aagaagattt atggtgattt taatatattc
    17221 cttgagattt gggaatagta gctgacctaa gagattcgct cttatggagc ttagatatac
    17281 atacctattt atatatatat ctacatatgt ctaaacagtc taaatagtag ccaactcaat
    17341 caatccccag gccccgtttt ttttttttta tagaacgagt aattaacttt tcattgatta
    17401 acctttcata gaactagaat gaccttcgca gattgatgac gttaatttgt ttaagatcaa
    17461 tcgaattgaa gctctagcat catcattggc tggaattgga atatctgcga gatctggatc
    17521 acaatccgta tcaactaagc aaattgttgg gatacctaaa gttatgcatt ccccaatagc
    17581 agtggattcc tcttgttgat cggcaattat tacgatatca ggtaaacttg tcatgtattt
    17641 aatcccacct aaatattttt gcaattgagc taattgtctc ttgagcgttg ctgcctcttt
    17701 ctttggaagt cgattggatc gtcctgtatc ttgttctttc ttcaaatctt tgaacttccg
    17761 aagtctcatt tctgtggtgg accaattagt taacatacca ccaagccatt ttttattgac
    17821 gtaatgacat cgagctttta tagcagctga tgctactgaa tcagctgctt gatatttcgt
    17881 accaactatc gggaattgtt ttcctttacc tgccgcgtcg aacactaaat cacaggcttc
    17941 cgataaagaa cgagcagttc gagtcagatt tataatatga atacctctgc gctctgtaaa
    18001 aatgtaaggt gccattctgg gattccattt cctagcttga tgaccaaaat gaactcctgc
    18061 ttccatcatc tcttccaaat tgatgttcca atatctcttt gccatttccc cctttctctc
    18121 tcgaaataac gaaataccgt ggattgaaat agataattat tccgacggaa ttgcttgcat
    18181 ttcagtgatc gcttgttgta tcgtatatgt acggcgcgag ctattcattc tatattcatt
    18241 ctatcgagct attcatctca taactcttat tatatgatca atataacaat aaatttgttc
    18301 atcagcacca tttccgtccg cataatggtt ggtttaatgt attgtgagaa ttccttctaa
    18361 tgggaaaaga aaaacagagg cttttccatg atgaaataag atatctttca ctttgctact
    18421 aaatatatta ttcttttccg ttctcagata aagttcgttc cgttcccctg aacgacatat
    18481 agattggtta aatccggtac cggcaggtat tatccccccg agaataacat tctctttcaa
    18541 gcctttcaac caatcaatac gaccttggag agcagctcta gccaagaccc gagcagtttc
    18601 ttgaaaactc gcttctgata taaaactttg agtatccaaa gatgctcttg ttgttcccaa
    18661 taacatagtt cgatagtaga tcgcctcttc cagggcacga gccatccttt gtgctcgtga
    18721 taatccgatt agttccccgg gtaaaaaaac atcagccatt ccatctcccg aaattaacac
    18781 tttcgatgtc atttggcgca caataatctc tatatgctta tcaaagattt gcactccttg
    18841 ggatcgataa accctttgaa tctgattgac caaatgaatc ctgctttgct ccatagttat
    18901 tctagcactg atgaatgacc cccaggggct cccgagagat ctcgtcatat ctctgttcca
    18961 attctcaaaa ctttcttcta aattcatcga tattgaacta atagaacgag cttctgacaa
    19021 ttgttcaact ttaggaagac cttgaattat atcaccagat ttgaaccttt catatatcaa
    19081 tgttatcaac gtatctccct catgaataat ttctccataa tgaccatgaa cagttgctct
    19141 tcgagtagcc aaatagagct cagctgatct aattactaaa tattcctcat gaacagctat
    19201 aatttgacca gatccgggga atggttcgtc ctcggatatg cgtacacttt cacaaatcaa
    19261 ttgtccaagg ctaactactg gaaatgggtt ttcgcagaac ttatataagt ataagggaaa
    19321 gcaccaattt gaattgaata gatcggaaat gatggtcctg catggaccaa aattagagat
    19381 tatcgtgttt tcgtccataa aataacattt aggtacttgt ggagtgtttc cggaattgcc
    19441 aaaaattggc tgttccttta atgagaccct attataattg ttacaagtta tcgaatggga
    19501 ggacggagaa cggttagcaa tactatgtaa gttacccaag aaacccaaca gttcaatgat
    19561 ttgcatcatg gaattctctc gaattgatct ctttaccata tcataatatt tagaaccatt
    19621 gaataaaacg attcgggaac aatcggatgg tgacagaacc ataagagacc caccttcttc
    19681 cccttcatta ggtaatgtgc gaatagtccc ttgatgctga ctaagtaatt ggctctcccc
    19741 attggaagag acgggattag tgtgatccaa tttgttatga aacataaatg ttgaacctgc
    19801 tgtattcttc ctttttccca tacacaaaat gggatatttc accaagctaa tttgaagaaa
    19861 atttctaacg atcccacctg ttcttacttc agtaagagag acataaacct cttccataga
    19921 atctttttgc tcccaatcca atactgaata agttcgaacc aattgaatgc ttgtgtcact
    19981 aattacttgg acttgttcac catctccata gagaagagaa ttgccaactc gaacttgcaa
    20041 gttgtcccct tccctcaata gatcttggga aagaggtgct gttatatctg gcccatcggg
    20101 gattacatat tctacggtgg accgaaccgg aacaaaaggc ttttccttgt gaggtatgat
    20161 ccattgtaaa tagatccaat tttcagattg gaattcatcg aaaagaattt ttcccggtgg
    20221 tattaaagtg ccgttatgcc gagatattcc atgcatctcc ccgggaaaat agatatctcc
    20281 aggcaatatc ctcacttcga tctttttttt aatctttcct atccgaacta atccacctac
    20341 tcggctctca atattgcaag tgatttgtgt acctgctcga ataatactat tgttttgcac
    20401 cattatagac gaagactcat ataggatatg cacttcttcg ggtataaaaa gaaagcgacc
    20461 tcctttcatt ctatccttcg atctgaatcc tcttgctctt tgatcttcga gaagattctc
    20521 tttattgccg atcgaatcga cctttatggt cccatatttg ataattcctg aactatttat
    20581 tctgtatcga gggtcattca aaacagcaaa aatgcaattt ctccgtgaaa taccatttct
    20641 ggatatttta ataaaaatat tgggatgagg tattcctctc tttccccgtt ctttatcgta
    20701 tcgccgcaat ggggcgatga atctatttct ttgctttttt cctgaaatat tcaaatcatc
    20761 agaagaaatg ggggaatata tagaatccaa atgctcgttg gatacgactc gatcgatctc
    20821 tgaataactg gagatttgtt cttcttttct agaagagttc aaatcaacta atttgtgctt
    20881 cattcgatct tgattcaccg aataatcaat aagtgattca tgtttggcaa gaggaagttg
    20941 aacatttact tgatcttgat cattatggaa tgaaaagggt accacattgg atccgtgtag
    21001 accccccgat aatacccata aatgacttgt cctgagtatg agatgaacat taccatgtgc
    21061 atattcaggc gcatgacaca cgttggtact ccagtgcatt tctccctcta agttagaata
    21121 gatatatttc cgaactttct ctttcgaagg agatgttcta gcatgaactt cggcaataac
    21181 ttgttccgat tccacatatt gatcattctg aaccaaaagc aaactttgtg atggaatggt
    21241 taagctatgc acctgatctt gaccatcaat agtgatagat aagctattat gacacataaa
    21301 agcaggatgc ccatgacgtg tacgtgtggg attaaccaaa ttctcatcaa attcaatttt
    21361 tccgttgaaa ggagctcgta catgttctgc aatatcacct gtaaatactc caccggtatg
    21421 gaaagtcctt agtgttagtt gagttcctgg ttctccaatt gattggcctg caatgatgcc
    21481 tactgcttct cctaattcga tcaagttacc atgagtagga ctacgaccat aacataattg
    21541 acagatccga gatatactct tgcaagtcga aggggttcgt atatatattg gttgtgctcg
    21601 aagggttatt aattgattgg caagtccaat cccaatatat cgattgcgcg tggcaatgca
    21661 tctcatattt atatacacat cgtctgctaa cacgcggcca attagtgttt gtggaacaat
    21721 ttgattcttg atcttctctc gacctcgaat gagattgaca aaaatacctt gaagagtacc
    21781 gcaatctgtt ttacgtacaa cgacgtgttg aactacttca acaagtctac gcgtgaggta
    21841 tccagcatct gatgttcgta cggcagtatc cacaacccct ttacgagcgc cataacagga
    21901 aatgatatat tccgttaaag agagtccttc gcagaaattg ctttgaatgg gtaaatcaac
    21961 aatttgccct tggggatctg acactaatcc tctcatacct accaattggt gaacctgaga
    22021 tgtacttcct ctggatcccg agaaggacat catatgcact ggattaaaag gatcggtcat
    22081 cctgaaatta ggattcattt cttgtctcaa atattcactt gtagcatacc atgtctcgat
    22141 tgattgacgt aatttttcca ctgcatgcac attcccataa tgatgatgtt tttccgaaag
    22201 agagccttgt tgttctgcat cttggacgag ccatcccttg gaaggtgccg ttagaagatc
    22261 atcaattcct aatgaaatcg ctgcattagt agctcgttgg aaacctaagg tcttaagttg
    22321 atccaaaata tttgatgtat atgtcattcc gaagtgatct attaatctgc taataagttg
    22381 tttcatggca gttctatcca tcgcttcatt atgaaaaagc aatttagctc gttctgccat
    22441 agggaaaaac ctccacattt tcgtaagcaa gattcaacaa tgggctcgag ccagttatta
    22501 tagggcttcc tcgatctcga tttccgcgtg aataagatga ttatagggct aagaacatta
    22561 gattatgata gctggtagtg atttattcgg gtgttcagaa gcccgagaga agccttgtac
    22621 gccttcttct atttctcgat cgaaacgaat acgaccgaca gttgtccgaa tgtatacact
    22681 gagtatttct cctactctat tttttcctat ttggtaatgt tcatgaattt catggaagat
    22741 acccgaagat tcatattgaa cctcaatagg ggcttctcgg tccactgagg taataatacg
    22801 taaatctacc cgccaccgga gccataaagg gctgtctaat tcaatttgtt tttgccgatg
    22861 agctccgagc gcatcatcat agctataaaa ggaaggtttt ttacaggaaa agatcttatt
    22921 tttagagtga tagggatggt acctatttcc ataaatgcct ttattatttc cgaccgttaa
    22981 tatataaagt ccaagaagca tatcttgagt tggtacggaa atgggatctc cgatagctgg
    23041 agacaataga tttgtatgag aaaacataag taaacgagct tctgcttgag cctccagaga
    23101 taaaggtaca tgaacagcca tctgatcccc gtcggagtcc gcattaaatc ccccacaaac
    23161 caatggatgt aaacgaatgg cacgcccttc tactaaaata ggttgaaatg cttgtatgcc
    23221 taatctgtgt aaggtgggtg ctcgatttaa cggtacagga tgcccttgca taactccttt
    23281 aagtacctcc catacaatgg gttctttatc tcgaattaga cttttagcag cccttaggtt
    23341 gggagcaaaa tgtcgtctaa ttagaccacg aattacaaat gcttgaaaaa gctctattgc
    23401 tatttctcgg ggtaatccac attgatgtaa tggaagggag gggcccacca caatgacaga
    23461 acgacctgaa taatcaaccc gtttcccaag taaattctca cgagatcttc cttctttgcc
    23521 ttcgattaca tctgaaaacg atttataggg tctatcatga ctgtctttca ttggttgtcc
    23581 acgaatgcca ttatcaagaa gtgcatctac ggcttcttga accaatcttt tttgacaaat
    23641 aactaatccc cctggtgtag atctacttct tgctaataga tcggtaagag tattattgcg
    23701 atagataact ctccgataag gttcatttgg atctgaagtg atcagttcac ctccgcctaa
    23761 ttgaacgatt ggcctcagtt cgggaggaag aactggtaat aggcataaaa ccatccattc
    23821 tggttctata tctgtttgaa ggaaatgttt agctaatctc atacgtctaa ccgaaaaatc
    23881 ctttcttctt ttgatttttc tatctcccca tccatttccg gtcgatttct gtttccccaa
    23941 tctcttccat tccatatatg aacgattcat cagagtttgc agatccagac cagctagttg
    24001 ttctctgata gcatctccgc cagtagctat ttctctacgt cgaaatgcct caaagccccg
    24061 agcagagaaa taattaggga taatatctct ccaagattga atttcatatt tgaatagacc
    24121 ccgtgatcgt aatgaagttg gtttgttagc tatgggccta gcaagaaaaa gattgggata
    24181 ggttattcca ggattccccc cctcggaatc ggacgtgaaa gttttctctc atccggctca
    24241 agtagccgta ccggagcgga aagctcttcg aagaagaact ccttttgctc tggagaaggg
    24301 ccaaataaat agctactctt tactcaagtt ccaagtggga ttttgtattc ctctactcca
    24361 tcgtattacg acacaaagat ggaattattg agtagtctct tttcccccga acaactaata
    24421 cctccgattc atttgaaccg gagactcata agggatttac ttgtccgtat ctcgttctat
    24481 ttgatccttt aggtccctgc tctacttcga tggttgcaat gctatttgaa gcatatatgc
    24541 gatgaataga ctcctacagc catatctgat caaattggtc cagaatacat ttattcaagg
    24601 atgatcaaaa ttaaagagaa tgactattga atcccattac acgaaagaga ataagcattt
    24661 ttcacgaagt ctaattagca attttatatg gaatatataa accctggacc aattcctctt
    24721 tctcaacatc tcttcaagat gcttgtgatt ttgagcttca tgctatttct cctgagagac
    24781 atgtcagaac taaaggcatc ccaatgagat tgaataggat gacagttcct tattatggat
    24841 ctgcagaatc ggaatttgta atcaagtcgc acatcgcagt atactaggcc ttctgattct
    24901 tttagaggct tagctaatag attcgcgata taactgggaa ggcgttttaa ataccatacg
    24961 tgaacaactg ggcatgccag ttcgatgtat cccattcgat atcttcgaat tcgggaatca
    25021 acaaattcaa ctccacattg ttcacaaaat tttgagtttt ctttctcatt tccgatcact
    25081 cgagaatttc cacaagcaca aactccactt ttgataggtc caaagattct ttcacagaac
    25141 gatccgtctt tttctggttc attagtctta taatgcagag tatagggttt agtcacctgt
    25201 ccaactatct ttccattggg taaaattctc ttggaccaag cgcaaatttg ctcgggagaa
    25261 gctaacccaa ttcgaagctg ttgatgttta tcttggtcga tcgtaaaaga aagattctga
    25321 ttcattttga ttaaacttcc ttcctatcta tctgaaagta tttttcagat ataatagcat
    25381 gatccaattc tagagctaaa gatcgtagtt ctcgaacgag taatcgaaaa gattctggag
    25441 cagtgccagg tctaggtatt ggtcctccag tgataatggc accaagtact tcatggcgag
    25501 cttcaatatg gtcagactta agagtaagca tctcttgcag aatataagca acaccaaaac
    25561 cttctagagc ccaaacttcc atttctccta ctcgttgccc tcctcgtttg gattttcctc
    25621 taagaggttg ttgtgtaaca agcgcataag gtccgctgga acgtgcatgg attttatcat
    25681 caacctgatg aattaatttc agcatataag cttttcctgt tgtaacaggt tgttcaaaaa
    25741 tatctcctgt tcttccatca attaacctat ttttcccggg atgattaggt tcaaataccc
    25801 atggattggc tgttcgctca ctagttccat agagctcagg aaacactagt tttctcgaag
    25861 cttcttgctc gtatctttcg tcaaaaggtg ttattctata atgtctgttc atcaggttcc
    25921 ctgctaaacc gggcaaacat tcaaagatct gtcctacatt catccgcgag agtaccccta
    25981 atggatttaa taccatatca actggtgttc catcttgcaa ataaggcata tcttgtctag
    26041 gcaaaatatt tgaaataatg cctttattgc catgccttcc ggctacttta tcacccactt
    26101 gtattttacg tttctgtaag atatatacgt ggaccgtttc tgcattatca ccggaactgt
    26161 ctcctttatg gatccatctc acatcaataa cccggccttt tccacctatg ggtactctga
    26221 gacaactttc ccttgcagtg gacacctgaa taccaaatat ggtttgtaac aatcttcctt
    26281 ccggggcacg caatgattct tctgctggtt gaggcgttaa tttacccact agaacgtcac
    26341 ctgtttctat ccaagatcct agcattacaa ggccattccc gtctagatga cggagtaaat
    26401 gagcatctaa atgaggtatt tctttagtga ttctctcagg gccctggctt gtcatacaag
    26461 ttacaattcc atatctttcg atatgaaaag aggtatagat atcttcatat accagacgtt
    26521 cgctaatgag tattgcgtct tcaaaattgt atccttccca tggcatatga gctactaata
    26581 catttttccc caaagatagt tctcccccta gcgtagccgc accgtccgcc agaatttgcc
    26641 cttttttcac atattcccct tggcgaaccc gaagtttttg atgcatacaa gtattgttat
    26701 tagaacgttg atatataacc aattctgttc ctacagtgtc tccatcggct aatgaagtga
    26761 tttttccagc atcgacatac atgatccttc ccccttgtgc ggctatagct gcacttcctg
    26821 aatctggagc tgcttgacct tctaacccag ttccgacaat gcatttttca ggttggaaaa
    26881 gtggaactgc ttgacgctgc atattcgaac ccattaaagc gcgattcgca tcattatgct
    26941 cgagaaaagg aatgagggag actccaacgg agaagtattg gaaagggaag atacttcgaa
    27001 aatggatttg ttcccatgca atagctaaga attcttgccg atatcgagct ggagtaactt
    27061 gttcctcccg aatcccttga tttagcgcca aataatctcc tgtggctatc cgatagtatt
    27121 catcttctcc tggtgatgga taaactatat gttcttcttc cgatctatta gagatcttat
    27181 ggaatggact ttgtaaagag ccgcaatgac caatccttgc acgaatagct aatgatgcaa
    27241 caagcccagc attcattcct tcggacgtct caatcggaca aatacgccca taatgactag
    27301 gatgaatatc ccgtattcga gaactagcag ttcgccccgt caatcctccg ggacccaaat
    27361 aacttaattt tcgcctatga actatttctg tcaatggatt agtttgatcc aagaattgag
    27421 ataaggggtg tgaaccaaaa aaatcctgaa aaatggttgt taatggagtt gaagttacca
    27481 agttattagg agttggtaaa catttgcgct tagttgctct gcgtatagtt cttcgaactg
    27541 cattttccaa acgacctaga gctaatccaa attgattctg caataaatct gctacagaac
    27601 gaatacgtcg attttttaga tgatccatat catcaagtgt acccatttca aatttcactc
    27661 tgatcgagta atccacagca gccaataaat cttgtggtaa tgaaaaaatc tcgttctcgg
    27721 gtacatcaag gttcagtttc tgattcggat ttcgtcgacc aatctttcct aattcacacc
    27781 tttgttggag aaatcttttt cgcaattctt tgcacagaga ctcggaaaat accaaatcgc
    27841 cgcctacgca atagagtttt ttatagaact ccgaaatggc atttttcttc gatcgaagat
    27901 attccttttg ctcttgcctt tcggtcagga gagataataa tatctttgga taacaaacat
    27961 tgtctagaat ctcttcgaga tttgaaccca tagctgatag tagaactaaa atagatattt
    28021 ttcgtttttt gctcacacga gcccatatcc ttgttttccc atcgatctct aattttgatc
    28081 ttcctcccca atctgaaatt atagtgctgg catatatagt gactccatta tggtctggtt
    28141 ccgaactgta ataaataccg ggacttcgta atatttgatt gaccacaatt ctggaaattc
    28201 catttactac aaaggttcct tgggagttca ttaagggaat atttccaata agtacagttt
    28261 gtttctgtat ctttatacta ttccttcgaa tcaatcttgc tggtatgtat aattcagagg
    28321 aatatgtaag ggactgatat acagcatttc tctctttgat cagaggctct gctaattcat
    28381 atttatttac agatagttga aattcaattt ctttatccgt atcctcaatc ttcggaaaat
    28441 tacgaagttc ttcgattaag ccttgatcaa tgaaacggca gaatccttcg aattgtattt
    28501 taccaaattc agggattgta gatgttccct tatcttcatc taatagcatt ggaagtttcc
    28561 tgtccataaa aagaatctat tctgttattt attattgatc cgtaagaatc aatccgacga
    28621 gaatgtatac atcgttcgct atatcccgtg aaattctacc tatatccaaa tatatgtata
    28681 attgaatgga gaaaaggtcc tttgatactc tcatttacgt gaaacggaga tatgagcaaa
    28741 tgggtcaaac cattattaag tgttagaaca aggttgactt tagcatctat tcaatgctat
    28801 aatgatattg ctataatata gcatttgatc tttctattac atccccatag tggctcggcg
    28861 gcatagccaa gtggtaaggc agaggactgc aaatccttta tccccagttc aaatccgggt
    28921 gtcgcctggt caaggtgaag agagcgaaag ataaggaaga atttggattt ctcattatat
    28981 cacctctgta tttctcatta tatcacctct gtagacaact tgtactgctc tatattcccc
    29041 atatagccca cccatcgcgt cccaatgcct tttaatatct tgtcacaaag ggacaaacct
    29101 atggtaatct tttttttttt tttgagaaaa aaatcgttcc gaaggacaag tggatctata
    29161 gatctctcag agagactctt tcggaatgga aaggatatga ttcttatttt gcactattgt
    29221 gattagttcc cttatcatca gtgatcgata atggaagaat taatggaata attctttttt
    29281 tttttttttt ctcagaaata gagaacacaa tttgtatgga tatagtcagt attgcttggg
    29341 ctgccctaat ggtagttttt acattctccc tttcactcgt ggtatgggga agaagtggac
    29401 tctaagaatc taatgcaatc tccaattact tgttccgttc caaatcattc agtaatgata
    29461 atatcttcga tttcctaagg atctaggaat attgagttct tcctaatatt cccgaagttc
    29521 aatgctcctt ctatagaccc ttttcctatg ataaattgga ttcttcttca atttcaaggt
    29581 tttatgttta tgaactagtt cttctcttga atgagccgag aatctcgtta tttacaatga
    29641 ggaacaatct ttctttcttt ttcttccctt gagaggtatt tgtcgcatta atcctaagtg
    29701 tagatataga ctactttatg ctatcaaaaa ttagcagttg tacaaagaaa aaagtttttt
    29761 gagaaaagaa tgggatctaa ttctagcccg agcaagatag attgttggaa tgaatattgt
    29821 tccctatgcc tcgatccatc ccggtgagtt ttggataact cctcggatca tctctccaat
    29881 caattctttt cgaaatgaga ggattgattg ggcttctttt aaatgcgccc attccatcct
    29941 attcttgcga tatatccagg cgatatatcc aggatattta tacttaaagc tcaggtcaga
    30001 ctcggttggt tctacctatc catgttatgc agagagggca ggaaccggaa ccaaaaaaag
    30061 catgaatttc attctcatca gatgattaca aattcatctg atttgatacg gatttgttct
    30121 cgaagagata tagggcatat ttcactatct taaccgtaga ttccttctct atatgaatgg
    30181 tttttatcat actatttcaa gttgttccat gttcaccatg cccatagaga gatattaaac
    30241 ttcgatcccg aacgatattt ttaaagtacg ttcagaatca catttctccc tgtattgtat
    30301 atgtatgtta tctctctatt ttttaagggc atatagaagt atacctattg tgattagccc
    30361 tgtctctgtt atggcaccag gtcttaattc tatctatcta catctattat atatatataa
    30421 tagatgtaga tagatagata ttctagggta aaaaatgtag catttctatc tataatagat
    30481 aatttatccc cataggaaca aatgctattc agatacatcc ataggtatag atagatatgc
    30541 aatagtaata actcaatttc ggtacgaatc aattgctttc actgactgtt tttacgtaaa
    30601 tgataagtag aaaagcagta ggaactgaaa tgaacagcac aatagcaata aatgcaagaa
    30661 tatttacttc catgatctta tcatttttac ttcgttctac aataactcga gatttgatct
    30721 cataaagatg atgaatcctt cttttttttt tttttttttt tttttaaaga cccataaatg
    30781 tgattgattg aatccctgga gtatgagatt ggacgaatag attcagtttg aataacgaaa
    30841 tctgatggat ctaatgaatt cctcaatgga aatgaaatag tatagcataa taggatcctt
    30901 tattcatacc ggcggatcca ggaatttgat tcccaattga tcatattgtc ccactcaact
    30961 catatagtca catttatcac cttacttatg caatgatatt ttcctactaa tacggggctc
    31021 cattgggcat agacataaat gttacagata tggtagggat ataagggaat aatcgccccg
    31081 aatgggtatt gagaagttga tgatgatcca aattgctgtt tggaagacag aaaagtatga
    31141 tgaaggccaa tttgatggat agtattaagt atctcatatt ttgatcaatt tactattttg
    31201 ataggaccaa ttgagtgagg aaaaacctac atccgttaga gggagtacac ctttattcag
    31261 taccccgtac actccaatat gggatgtata catggagaat taatcctact tgatcgagga
    31321 aatgaacaag gatcggacag ttttcccgat tcgggtagaa gagatgccca aaattgcacg
    31381 aattctccat gacaaaaaaa aggggggtat agttcaaaat ttctccgggg gatgaaccat
    31441 gactcaggag ctagaaaagc tattccgaat agtaagccaa ggatcattca attctgacgt
    31501 gacaattctt agaaaattgc agtgttggag gatctatggt atggttattg gtcatgataa
    31561 aaaaggtact agcaagtgtg aactaatacc aatattatac atacctttta gaatgaacag
    31621 gaaagagatg ggagtatata ctgagtatca tcaggaatga tctataggga cttccacaag
    31681 attattactt gggaagacta cctctgtgtt accctcagat ctctctatgc tctatattcc
    31741 cacaaatatc tgttcagaga atgcaatatt tcatggggta aatcaggtta aaatagaagt
    31801 cttgtttttt tttttttttt tttcaaagag ataatttgtc gcagatcatt acgcgaatta
    31861 gatgtttttc caaaaatggc cacagaatga aagaatccat tatggaattg atatatatat
    31921 atatatatat atatctatac atggatgaat atgggttatt tctaccacaa agtgaattta
    31981 cctcattctt cctcttctta ttctccagat gatttagaga tgaattgcag atgatttaga
    32041 gatgaattga tccacttatc agatcgggac tgacggggct cgaacccgta acttccgtct
    32101 tgacaggacg gtactctgac caattgaact acaatcccaa taggaggtgc agcacggcgg
    32161 cccatttact atttactatc agatattaag attattaata caaattttag ccagatcaat
    32221 gaaagatttg atctttcttt ttctcttcct tctattatcc ttctcctttc atttccaaaa
    32281 taccccttcg ttttgctcca tatccatatg gatatgtacg catatctata gaaagatata
    32341 gatatatcgg ggcttacata accggttacc tttccatcaa tatcatggat tggcatgaat
    32401 atttcatacc gatgggttgg taaggtttac attgggtcga gctggatttg aaccagcgta
    32461 ggcatattgc caacgaattt acagtccgtc ctcattaacc actcgggcat cgacccagga
    32521 acaatgaatt gaaagtcttt ggaataccaa agaagcatta ctagagaaag attcccatag
    32581 tacccctagg ggaagtcgaa tccccgctgc ctccttgaaa gagagatgtc ctgggccact
    32641 agacgatagg ggcctgccta tcgtcataat actcaaatct ctatggcatt gtcaatagta
    32701 tagcccaaag aatcttttct gtgccaagtg gtttcatatc aataccgtat tgctcgtttg
    32761 tgaactcccg tatgtattat gaaatagtat gtattatgaa atagataatc cacccaggga
    32821 gggctttcta tataccaaca ggaaagggtc acaaccccgt tttagaattc gattctttaa
    32881 tctggttact tcttcgtgtt cgcacaaggc tgcctataga tttggttgaa caaccatagg
    32941 taatagtaat atctaggaga tgttccttct atcaatattg cgttcatatg atataaagac
    33001 cctcagtccc ctgactaacc atatttgcgg aatcgaagaa tattcatatt ggttctgaaa
    33061 aaaaaaaaaa aaaaaaaaat agggggtcca ttcttaaccc gatcaattta ttgaaaattt
    33121 atgatggatg ataatattac aagtcgcaga tctcataatg gattaagcaa aggaagtcgt
    33181 aacattcaca tagataggcc tctttgtatt atcgcttaga atcccattct ttgctggcat
    33241 aggacagatc ggaatgaggg cacaacctct gccgattatg tgtctttacg agatatcgga
    33301 gatgctaatc ttgatcccag atgccaaaga ctccatctga atcttccagg tttctaagtt
    33361 caaacaagga gatcaatcct attaaaagcc acaattaagt aattatttct tccgggccaa
    33421 ctcggaataa cttgaacttg gatcctacgg gttgacaaga aatagaacat atagttattc
    33481 cctgccaatt gtggagtaca gattgagacc ctttatgatc agatcgaata gctcagagat
    33541 ctatgctggt atggaaatag atcaagttaa tcccatccat ctcgataggt caatagaacg
    33601 aatctacatg atcggaacga gattggtcct gaacagtgag ctacattgat cgatatctat
    33661 gaatgaatat gtccatatat tctgtacgga tctaatttgt tgtttaccgg atggatggat
    33721 atgtcgtaga cccactcatt aataatgagc atgagccctt ttagctcggc ggtagagtaa
    33781 cgccatggta aggcgtaagt cgttggttca aatctgacaa agggttcatt cttcctacaa
    33841 aagaagagat tgttccggtg ctcatttctc gtcgctggac gataagaatc ttctcaagac
    33901 aaagaacttg tggaatacaa gagctacctg ccatattaag ttcgaggttc ctcatttgtt
    33961 atgacgtagt atcgcactta atatgaggac cactttattg ctataggatc aataatagac
    34021 tgtagcatca ataagagtcc tattcatcct ctaattccgg ggcatataat atagattatg
    34081 ggtacccaat tcgaaattac cagccggagt attatcacct cattggtatc ccaatgattc
    34141 tggatcagaa aaggggagaa gaagaataag aagaaaaaaa aaaaaaaaga gtaagtgaat
    34201 cttaactatt aagttcggaa tgtatcagct actccgatac cgagatttaa tggagattat
    34261 gaaaatgggc cttttcgttg aattatccaa ccaaaattga tcgatattat cgatttaact
    34321 cccttattca ttaagttatc aaatgtttcg tcgaattaat cgttataatc tcccctccct
    34381 ggaaaggtat gaatatggaa gtatattctg aatcacagac aaaatgagat tccccttttc
    34441 tctaactcta ggaataggtt gattcatatg tatataatag aatctataca caaatattgt
    34501 attctatctc ggtataccaa acattcccat attaacgatt tccctttact tgttctacca
    34561 atgggaaata gattgaaatt ggggaggaac tttgaacttt tctattacaa tggtaaaata
    34621 gataaataag tatccttttt ttcttttttt ttttttttct gaataaaagg gaaagggata
    34681 aatcttagga attctttctt ttgggttggg ttagagaggt atttactcct tattgctttt
    34741 tgcaaattca ctcgcatcag acgaaggcgt agcaataaga atatgcatag agattgatga
    34801 gatcaataga aatactccta ttggtttttt tcataagatc ttggagaggg ttcaagaatg
    34861 aataataaat ccaatttttt caaatattga atggaataga gattgggaat agaatcttat
    34921 aaagaactaa aaggaaagga aaaggaaagg aaaagctcac ctgccttctg agagttattt
    34981 cattgatgtt acttgattat tcgaagatca gatagtaact taatatgaaa aaacttgaga
    35041 tcgagctatc atgcatttac tcatattgga ttggtttggt tcagtgaaag tgaaatatgt
    35101 gtgctaacaa agaatcttcg gaaccaaatc ttttgggagg gatgatggat aatgagaacc
    35161 cgttgtccgt agatgatcaa accatcgcat accttttgat gatataggtt gctcggaaat
    35221 ggtcgaaata gttcaatagg agggtcacta tgactgtagc tcttggaaag tcttccaaag
    35281 aagaaaagaa tttatttgat attgcggatg actggctgcg gagagaccgt ttcgtttttg
    35341 tgggttggtc cggtctattg ctctttcctt gtgcctattt tgccctaggt ggatggttca
    35401 caggtacaac ctttgtaact tcatggtata ctcatggatt ggccagttct tatttggagg
    35461 gctgcaattt tttgaccgcc gcagtttcta ctcctgctaa tagtttagcg cattccctgc
    35521 tgctattatg gggtcctgaa gcacaaggag attttactcg ttggtgccaa ttaggtggtc
    35581 tatggacttt cgttgctttt catggcggtt ttggtctaat aggcttcatg ctacgccaat
    35641 tcgaacttgc tcgatctgta caattgcggc cttataatgc aatcgcattc tctgctccaa
    35701 ttgctgtttt tgtttccgta ttcctaatct atccattggg ccagtccggt tggttttttg
    35761 cacctagttt tggcgtagca gctatctttc gatttatcct cttctttcaa gggtttcata
    35821 attggacctt gaacccattt catatgatgg gagttgccgg agtattgggt gctgctcttc
    35881 tatgtgctat tcatggtgct actgtggaaa atactttatt tgaagatggc gacggtgcaa
    35941 atacgttccg tgcttttaac ccaactcaat ctgaagagac ctattccatg gtcaccgcta
    36001 accgtttctg gtctcaaatc tttggggttg ctttttccaa taaacgttgg ttacatttct
    36061 ttatgttatt tgtgccagtg accggtttat ggatgagtgc cattggagta gttggtctag
    36121 ctctgaactt acgtgcctat gactttgttt cccaggagat ccgtgcagca gaagatcctg
    36181 aatttgagac cttctacaca aaaaatatcc tcttaaacga aggtattcgt gcttggatgg
    36241 cggctcaaga tcagcctcat gaaaacctta tattccctga ggaggttcta ccccgtggaa
    36301 acgctcttta atggaactct agctttagct ggtcgtgacc aagaaaccac cggtttcgct
    36361 tggtgggccg gtaatgcccg acttatcaat ttgtccggta aattacttgg ggcccacgta
    36421 gctcatgccg gattaattgt attctgggcc ggagcaatga acctatttga agtggctcat
    36481 ttcgtaccgg aaaagcctat gtatgaacaa ggattgattt tacttcccca tctagctact
    36541 ttaggatggg gagtaggccc tggtggagaa gtcgtggaca cttttccata ctttgtatct
    36601 ggggtacttc acttgatttc ctctgcagtt ctaggtttcg gtggtattta ccatgcactt
    36661 atagggcccg aaactctcga ggaatccctt ccattttttg gttatgtatg gaaagatagg
    36721 agcaaaatga ccacaatttt gggtattcac ctaatcttgc taggcgttgg tgcttttctt
    36781 ctagtgctca aggctttgta ttttggaggt gtatatgata cctgggcccc tggtggtgga
    36841 gatgtaagaa gaattacgaa cccaactctt agcccaagtg ttatatttgg ttatttactt
    36901 gagtccccct ttgggggcga gggatggatt gttagtgtgg acaatctaga agatataatt
    36961 ggggggcatg tatggttagg ttccatttgt atcttcggtg gtatctggca catcttaacc
    37021 aaaccttttg catgggcccg tcgtgcgttt gtgtggtccg gagaagctta cttgtcttat
    37081 agtttaggag ctctctctgt ctttggtttc attgcttgtt gttttgtttg gtttaacaat
    37141 acagcttatc ctagtgagtt ttatgggcct accggcccag aagcctctca agctcaagcg
    37201 ttcacttttc tagttaggga ccaacgtctt ggagctaatg tggggtccgc ccagggacct
    37261 accggtttag gtaaatacct tatgcgttct cctactggag agatcatctt tggaggcgaa
    37321 acaatgcgtt tttgggatct tcgtgctccc tggttggaac ctctaagggg tcctaatggt
    37381 ttggacctaa gtaggctgaa aaaagatata cagccctggc aagaacgacg ttcggcagaa
    37441 tatatgactc atgctccttt aggctctttg aattccgtgg gtggtgtagc taccgagatc
    37501 aatgcggtaa attatgtatc tcctcgaagt tggttagcta cctctcattt tgttttagga
    37561 tttttctttt tcgtaggtca tttgtggcat gcggggaggg ctcgtgcagc tgcagcagga
    37621 tttgagaaag gaatcgatcg tgatttcgaa cctgtccttt ccatgaaccc tcttaactag
    37681 aacaagagat caagttgatg aaagagagat cgattcaatt tcattacatc cagtataggg
    37741 gtatcattaa agactcccat tccaacttga ccttgtagct cggctctatt cagccgagct
    37801 attctctttt tggtatgggc cagactaata agtggaattg ttcaacaaac aaaaggagag
    37861 agagggattc gaaccctcga tagtcttttg taactatacc ggttttcaag accggagcca
    37921 tgaaccactc ggccatctct cctagggaca acttctattt tactccccca gagaatattt
    37981 gaccataggg ttgataccat gaccgtatat gcatatattg atgcgtgtat atggcatatg
    38041 cctatatata tagattgatg catgtatatg gcatatacct atgtgtggca taggaccttt
    38101 atcatgatca tctggaaaaa gaatttccct cctccttcac gcccgaataa gaattcgatg
    38161 ggaataagtt cgagcgagaa gcttgattaa tccatagcca aattgaatct tttccacatg
    38221 gtgcatttgg ggaaaatttc gccggatggg gatcggatgg tatagtccat ttcattcgtc
    38281 ggaagcttat gggatcacaa ctatgactat tgctttccaa ttggccgtgt ttgcattaat
    38341 tgctatttca ttcctcttag tgattggtgt gcctgtcgta cttgcctctc ctgatggttg
    38401 gtcgagtagc aaaaatgttc tattttcggg tgcatcatta tggattggat tagttttttt
    38461 ggtaggtatc cttaattctt tcatatctta aatttgttgg aaatgttttg ggttggaatt
    38521 cccccaccct acctacctac ctcagagggc attctagttc tgaagggcat ttagtagaag
    38581 ccccaagaaa caaaataaaa gtgttcgagg gaggggttat ttcactagaa tgtaatattc
    38641 ttccataaat ggtatctaac tatatacaaa tgggatatat atatatatat atatgttcat
    38701 atctatagat atatagatct acatagaaat atatgtgtta tatacatata tatatatatg
    38761 tagatcggaa tgaataagat gcgggtatgg ttgagtggta aaatttctcc ttgccaggga
    38821 gaagatgcgg gttcgatccc cgctacccgc ccattcaaag ggatgaaata gggtaacgaa
    38881 gaattcgtgt agcgttcgta tatttttcct acttctcatg ccattcttaa atggcagagg
    38941 aatcctttcc aggctgtaaa tactctttct gttccggcgg agacgggatt tgaacccgtg
    39001 acctcaaggt tatgagcctt gcgagctacc aaactgctct accccgcact atactttgat
    39061 agaataatca aaattggcat accaaacaag catcgggcat gccatccccc tatagggata
    39121 gggggacttt tagattctca taagaatctt cgagattctt tttctcttcc taccaactcg
    39181 atttttttgt cccgggcaac aaacatgcgt gagtcatctc acggagtaca tgcccggaca
    39241 ggccgaagtc tcgatagttg gctctaggtc tcccagtcag aaaacaacgt cgatgaagac
    39301 gtgtaggtgc actattacgt ggtgaggatt gcaattttct atgaatttcc catttttcat
    39361 ccaatgatga aacttcgttt atctctcttt ccaaagattg acgaatcaaa tgatattttt
    39421 gttccaatat ttgtctcttt ttctctctct gaatgagact ttttcttgcc ataaaagttc
    39481 agttgatact attaccaatg atataagtca gatttgagat ggagaaatat tacgttgatc
    39541 tctccttctc catgaataga ttcttgtcat tgatatgatc aagccctatt tctttatcga
    39601 tgaaggataa ttaaccaaat ttgcctgatg tagaggcgat taagaaagct gcataagtga
    39661 atatataacc tacagaaaag tgagccaatc caactaatcg tgcttggaca atggaaagag
    39721 ctactggctt atccctccat cgaactgaat tagccaaagg tgtgcgttca tgagcccatg
    39781 ctaaagtttc gatcagttcc tgccaatatc cacgccagga gatcaaaaac ataaatccag
    39841 tagcccaaac aagatgccca aataagaaca tccacgccca gacagataaa ctgttcatac
    39901 caaaaggatt gtatccatta ataagttgtg aagagttcaa ccaaagataa tctcttgacc
    39961 atcccattaa ataagtggaa gactcattaa attgcgctac attaccctgc cataaagtga
    40021 tatgcttcca atgccaatag aaagtaaccc atccaatggt attcaacatc caaaaaactg
    40081 ccaaataaaa agcatcccaa gctgaaatat cacaagtacc gcctcgccct ggaccatcgc
    40141 aagggaagct atagccgaaa tctttcttat ctggcattag cttagaacca cgcgcatcta
    40201 aagcaccttt tactaagatt aacgtagttg tatgcaaacc cagagcaatg gcatggtgaa
    40261 ccaaaaagtc cccaggacca attgttaaga acagcgaatt cctattatca ttaatagcat
    40321 tcaaccaacc aggtaaccat atgctttgac cagcattgaa tgccggacta tttgttgaag
    40381 ataagagtac atcaaaccca tataaggcct taccatgagc agattgtatc cattgagcaa
    40441 atatgggctc gatcaatatt tgtttctctg gagtaccaaa agcaagcata acatcgttat
    40501 gcacatagag tcccagggta tggaaaccta ggaataaact agcccaactc agatgagata
    40561 ttatagcctc cttgtgctcc aacattctcg ccaatacatt atccctattc tgctccggat
    40621 tataatccct aatgaagaat atagctccat gagcaaaggc ccctgtcata atgaacccag
    40681 caatgtattg atgatgagta tataatgcag cttgggtagt aaagtcttgt gctatgaatg
    40741 cataagcagg taaggaatac atgtgttgag ctaccaagga agtgatgacc cccaaagagg
    40801 ctaaagcaag acctaattgg aagtgaagag aattattgat tgtgttataa agacccttgt
    40861 gtccgcgtcc caataggcct cctggaggaa tatgtgcttc taaaatatcc cttatactgt
    40921 gcccgatccc aaagttagtt ctatacatat gaccagcaat gaaaaaaaca aatgcaatag
    40981 ctaaatgatg atgagcgata tcagtcagcc ataaactttg ggtttgcgga tggaatcctc
    41041 cgagaagagt tagaatagca gttcccgccc cttgagaggt gccgaataag tgactactgg
    41101 aatcaggatt ttgagcataa agattccact gacctgtaaa aagcggtcct agaccttggg
    41161 gatacggtaa tacatttaag aaattatccc atctgatgtg ctcccccctt gattcaggaa
    41221 tagcgacatg aaccaaatgc cctgtccaag ccaaagagct tactccaaag agtcctgaca
    41281 aatgatgatc aagacgagac tcagcatttt tgaaccatga aacacttggc ttccatttag
    41341 gttgcaaatg gagccgaccc gctattagaa agatggcaga aagaaatagc aagaaaagag
    41401 ctccagtata aagatcttca ttagtgcgca aaccaattgt ataccaccac tgataaacac
    41461 cagaatgagc aatattaacc gggccgggag cacctcctcg ggtgaaggct tctacagccg
    41521 gttgaccaaa atgaggatcc caaattgcat gagcaatagg tcttacatgt aaggggtcgc
    41581 gcacccatgc ttcgaaattg ccttgccaag ccacatggaa taaattacca gaggtccaca
    41641 gaaagattat tgctaactga ccaaagtgag aagcaaaaat cttctgataa aggcgttctt
    41701 cagtaatatc atcatgactc tcgaaatcat gtgcggtagc aataccaaac caaatacgac
    41761 gagtagttgg gtcctgggct aagccttggc tgaacttcgg aaatcttgat gccataatgc
    41821 ttttcaaatc ctcctagcca ttatcctatt gcaagaattc ttgctaggaa gaacgcccat
    41881 gttgtggcga ttccacccag aaggtaatga gccactccta cagcacgtcc ttgcacaatg
    41941 ctcaaggctc taggctggat aacaggagca acctctaatt tgttatgagc ccaaacgata
    42001 gattcgatga gttcttgcca atacccacgg ccgctgaata ggaacattaa actaaaggcc
    42061 caaacaaaat gagcacctaa aaataaaaga ccataggcag ataatgaaga accataagat
    42121 tggatcactt gagaggcttg tgcccataga aagtcacgaa gccacccatt aatggtaatg
    42181 gaactctgtg caaagtttcc tcccgtgata tgagttacca ttccctgatc acttatgcta
    42241 ccccaaacat cggattgcat tttccagcta aaatggaata tcactaccga aatcgcatta
    42301 tacatccaga ataaccctag gaagacatga tcccaggcgg atacctgaca tgtccctcct
    42361 ctcccaggtc catcgcaagg aaaacgaaaa ccaaggttcg ctttatcagg tattaaacga
    42421 gagctacggg caaataaaac acctttaagt agtattaata cagtcacatg gatagtaaat
    42481 gcatgaatgt ggtgtaccaa aaaatccgcg gttcctaatg gaattggtaa caaagccact
    42541 ttgccaccta ctgctactaa atcaccacct ccccaagtta cgctggtgct tgctgttgca
    42601 tcaggagctg ttgaaccagg tgctaaagca tgagtgtttt gtacccattg agcaaagata
    42661 ggttgtaatt gtatagcagt atccgaaaac atatcttgag gacgtcctaa agcgctcata
    42721 gtatcattgt gaatatacag accaaagcta tggaagccca gaaatataca tgcccagttg
    42781 agatgtgata cgattgcatc acgatgtcta agaacacgat ctaatagatt gttgtattga
    42841 gtagttggat catagtctct taccataaaa atggctgcgt gtgcagcggc gccaactatg
    42901 agaaacccac cgatccatat gtgatgtgtg aacagagaga gctgggtgcc gtagtcaata
    42961 gccaagtatg gataaggagg catagaatac atgtggtgag ctacgacaat agtcagagag
    43021 cctaacatag ctaggttaag agctaattga gcatgccatg aggtggtcaa gatctcataa
    43081 agacctttat gaccttcacc cgtaaatgga cctttatggg tctccaaaat ctctttaagg
    43141 ctgtggccaa tgccccaatt ggtcctatac atatgaccag ctatcaggaa aagaattgca
    43201 atagccaaat gatgatgcgc agtatcggtc agccacagac cccccgttac tggatttagt
    43261 cctccacgaa aagttagaaa ttctgagtat tccgaccaat ttagggtaaa aagtggggtt
    43321 aatccctcag caaaactagg ataaagctga gctaaaagat cgcgattcaa aataaattca
    43381 tgaggaagtg gtatctcttt aggatccact ccagcatcta ggagttggtt aataggtaaa
    43441 gagacgtgta cttggtgtcc tgcccaagat agagacccaa ttcctagtaa ccctgctaaa
    43501 tggtggttca gcatggattc tacatcttgg aaccaaacca actttggagc agctttgtga
    43561 taatggaacc aaccagcaaa aagcatcaac gctgcaaaga tcaatgcgcc aattgcagtg
    43621 cagtaaagct gtaattcact agttattcca gatgctcgcc aaagttggaa caaaccagag
    43681 gttatttgta tccctcgaga acccccacct acatccccat tcagtatttc ttgacctact
    43741 attggccaaa ccacctgagc actgggtttt atgtgagtag gatcgctcag ccatgcttca
    43801 taattggaga aacgagcgcc atgaaagtac atcccactta gccaaataaa gatgatggct
    43861 agttggccaa aatgagcgct aaatactttg cgagagatct cttccaaatc attggtatgg
    43921 ctaccaaaat cgtgagcatc agcatgcaga ttccagatcc aagtggtagt attagggccc
    43981 ttagctagtg tccttgagaa atgcccaggc ttggcccatt tctcaaaaga ggtccttaca
    44041 ggatcccttt ccaccacgat ctttacttct ggttccggtg aacgaataat cattgagttc
    44101 tcctctttcc ggacgagaca taagaagaaa cccgccaaca gcaattagtg aacttctgat
    44161 agataagata tatgttttaa acccgttttt tctctttctt ttccagttta tggccggagc
    44221 gactatgatg cggaagtcaa tctggggcag gtgttcaaat ttattatgac atatccccga
    44281 agtgcttaat ggaccgttgc aatctcggaa aaatctttcc tcgtgtgatt gaaaaagtat
    44341 tactcggtgt aatgatcatt atcattcatt atcatattca tatgtggata tctatatata
    44401 tagatagata cccacatatg tcatatatca cataccatta tgaatcataa tgactttgaa
    44461 ttcttcatgg atcattagga agaggcatct cttaatttca ccctattcaa gagatctatt
    44521 tcattaacta tccataaaag gtattgtttg tgatatttat tgccgatcta ttcccatgag
    44581 atgccgaacg aaataggatc tagttggaaa gagtatgatg aaatcattcc gttgatctct
    44641 ctcggagaat ccatatttgg taatctcaag aatttattag gaatagagat tctcattcgc
    44701 caaagcgtcc tgtaatcttt aaccaatttt gtgcttcaat gtaattgcct ggagcaagcg
    44761 ctatagcttg tttccaatac tcagcagctc gatcggacca agcttccgca gtttcaggat
    44821 ctccctgtcg aatggcctgt tccccccggt cgggataggt aaacttggaa aagtttcctt
    44881 cccttagaac cgtacttgag agtttcctac ctcatacggc tcgatcaact attatttgta
    44941 tttggtcctc cactcaaatt gagaaatatc gctaaaaagg attcattata aataggttcc
    45001 atttgattag gtcaactgaa ggaccaaaaa gggttaatga catgagtttc gaacttcact
    45061 tttgatcaga ttttatcttt tctcccaccc tcagaaagat gaagtagaga aacaaagatc
    45121 tctacatcat tcaaatagag gtctttttga agggtaacta tctaaatttt gtatagaaat
    45181 tttgaggagt actttccacc tggaattgat gggaaagtac cttcttctat ctttaggatc
    45241 tgatcctaca ccgctgctcg atagcttagt agatcaactc tatcacataa gttgatccct
    45301 gattcttgtg agtgagcaga tcccattgta tcagcccaaa ctttcaataa ttgatcttta
    45361 cggtgcttcc cccatcaatc aaatttcttt tatccatgga atacataggc tctacttatc
    45421 cattcatatt tgggctccta tgaagggatg ggtctttttg ctacagctga taagcaaccg
    45481 ctattttgga cggtgcatat gtagaaagcc tttttctttg tccttccccg taacagttcc
    45541 taactgatct attccatagc acagatagcc gcacgtaatg acagatcacg gccatattat
    45601 taaaagcttg cggtagggat gggtttcgtt ccaatgcctg gaaatgatat tccaaagcct
    45661 cggtatgctc tccgttactc atatggataa gacctatgtt atacagtata taacttcgat
    45721 cataagggtc aatttccagt cgcatagctt cataataatt ttgtaaagct tccgcatatt
    45781 ctccttcgga ttgagctgac atccgttacg gtcgttcatt caattgaaat gatctccgct
    45841 ccaaaaccgt acgtgagatt ctcacctcat acggctcctc ctcctttaaa gtacataata
    45901 agggaaataa cccgtggaat tgggaaaaga ttcttaccca acattatgaa ctaacagggg
    45961 ctagtgtctt tccaatgaat ctctagccat ccttattgca gagattcttt cccaagcacc
    46021 gaggatatta gtgctaaaaa tggaaactct aacgattcat ttgtccttaa cgccctgtat
    46081 tttcggggat tagccacttc aacgatctac gatggttata tcatacggat acccgaggta
    46141 caaacgagat ggatgtttgt tgtcccaacc attattatta gccctcataa aagggtaatg
    46201 tgtgtgaact ataacgaagc ttttgtgttg tcgatttcca catgtagtgc ttttccccta
    46261 tgcatgccta tcagataggc tcgaccatac aaagcctatt tcataggtgt aacctttcgc
    46321 tcgatactgg gatctccggg agatcggggc atctaaggct gcatcaaccg gggatacacg
    46381 acagaaggaa ttgttccact tgaaaaactc accttcacta agcgcaagtt ttctttgact
    46441 caatattatt ttatttccga attccgtttc ttcctcgaaa ggtaaagaac ggaaaaaaaa
    46501 aaaaaaagaa aaagatcgaa tcacaccatc tctgtaatag gtaaatgctt ctttctcccc
    46561 tggagctgtc gggattattc gcaataatat atccgctaca attgtgaagg tcttatcagt
    46621 aaaattgtca tttctctgag atctaggcat agtcagttat atattttaga attcttctca
    46681 ttcccctttt ttcggaaatg atcccatgaa caaaattctt ttccggtgcg cagtaccatg
    46741 taaatttatt tttattacga tcggagatat gcgaacattc caattgattc ttttagatag
    46801 taatagtaga tagatggaga atgttcggaa caactttatg ctcattagta atatcgacct
    46861 atgagcaata gaaaagattc ctattcaagg agctgtttct acatattctg tgaactcaaa
    46921 aagttttcat ttgatcataa tccgaactaa ataaggaagg agtgaaacga tcattgcata
    46981 atgagaatca gatgaccatt aattgtgtta tgtgtgcata tatttataat atgatcatcg
    47041 tgagacaatt tgtacaatga attgttgtcg aataattctc acaattattc cataattgat
    47101 accggacaat cattatgtga ttaatatatt aattaatata tgatcatgat atggagtgga
    47161 ttagttaatc cattccaatt tagaaattgg atcggaaata tcaacccgaa taggatgaga
    47221 tcgccggatc aacaaggatg aagattctct aaaacagaag gaagcgcaga aaaatgtact
    47281 cttgtccttt atagggattc aataagtctt tttttttttt ttttttttgc caaaggattt
    47341 agaactgatt gtgcctgaat agaaagaata ccaagggact tgctatccac caattctgtg
    47401 gattaaaatt gagaagatct ctaggaaaga tggccgagcg gctcaaggcg tagcattgga
    47461 actgctatgt aggcttttgt ttaccgaggg ttcgaatccc tctctttccg tacgtacttt
    47521 aactttctta ttcttcccca tcattctccc aacagatcga atctcaatgg gatgatctca
    47581 tcattctgag atcaactctc tcctattccg tgatatagag aaatagaaaa aacgttggtt
    47641 cgtgatatga gaaaggaaaa ggacatttgg aaaaagcgaa caataaatga aagtgtcatt
    47701 gatgatcata ccgtaatata gcgtacgggg gatgaaaaag agataggtcg aatcccaaga
    47761 gtcgaacaat tctatctatt tgtctccttc gaggtgaata aaaaggagag gaacataatt
    47821 gtctagatgc acaggaaccc ctctttttca ttctcaattc aagcttgacg ggaataatat
    47881 tctacgacca gcaattcatt gatctttaaa ttgatccatt tgctatctat tatttgattg
    47941 actaatcctt tatatcgtga cgaatgaagg gttaaatgat tcggcatttg atctttctgg
    48001 gataaatcga gatttttatc gatcatagct ctcgatctct gttgatctct tacagtaata
    48061 acatctcggg gcttgcaacg ataacttggt atatctacca cgcgatcatt gaccaggata
    48121 tgcctatggt taactaattg tctggctcca ggaatggtag gagccatacc caatcgaaaa
    48181 atagtattat ccgagcgcat ttcaagtaat tgcaatagaa cctggcccgt tgatcctttg
    48241 gctcttccag caatacgaac atatttaagt aattgtcgct ctgtcagtcc ataatggaaa
    48301 cgcaattttt gtttctcttc cagacggata cgatattgag atatctttct agaagaagat
    48361 tggttggtag gatcatttat ggatttcggt cttttattag tcagtcctgg tagaactctt
    48421 agacggcgta ttatttttaa acgaggtcct cgataacggg acataagaac tccttctttt
    48481 acgaaatgag caaatagtat ttaaaagaag aatagtatga atcgtgtcaa tatcggaatt
    48541 cttttctata gagaacaaag atctcttcca aaattgggtt gaagagatcc aaatagatct
    48601 gctccaatca ccattccgtt tagagcttaa agtgatcatg gcatagcgga tctatctgtg
    48661 aaccaatgat cggaagaaag aggagtcttc tccatattcc ttgatcttaa cgaaacatta
    48721 cggatcatgc atggggggaa tgaagggaat aacaaagagc cggctatcgg aatcgaaccg
    48781 atgaccatcg cattacaagt gcgatgctct aacctctgag ctaagcgggc ttatatgaat
    48841 aagatataac tacatactca ttagtaggag attcataagt ctattcagac tcttagcaat
    48901 tctagctaat tgaactcaat gatgcaatcc agatttcaat gaaacattgc ttggatgtgg
    48961 attcgttcga gagaaatgaa gagaagaaag gatcaattga tattgatcgt ttcactattc
    49021 caaatcaaaa agaaagggaa aaaacattgc gtggtaaatg cagaaatgat agaataattt
    49081 tcagtaatac tagattctag tggaaatggc aagagaggaa gaattcatag aagacacatc
    49141 tcccagtgtc aaatggatat ccaatgaata actctgatga gaatggaaga ataggatgag
    49201 attacattat gatcttgttc ttcgaagggg atatggcgga attggtagac gctacggact
    49261 tgatcgagtt gagccttggt atggagacct accaagtgat agcttccaaa tccagggaac
    49321 cctgggacat ttagaatggg caatcctgag ccaaatccag tttacagagg caatagtttc
    49381 ctttaccagg aaggaaaagg ataggtgcag agactcaatg gaagctattc taacgaatga
    49441 atatttcttt acccagtgcc acatctatgg aataatctgt acatttacac ttcaaaagtg
    49501 gggatggtct atgctatcaa gcaaagttca tgatcgggac ttggatcgct ttatgcattt
    49561 cactactaat gagatgcttg ggtcaatctc aagttgaagg aatgattcga cattaagtaa
    49621 tccaatgatt aacttaactt ccaaaaagag agagtcggat cgattcctgg gataaattat
    49681 tcgacgagga tagagataga gtccagttct acatgtcaat gtcaacacca atgcaaattg
    49741 cagtaagagg aaaatccgtc ggctttatag accgtgagag ttcaagtctc tctatcccca
    49801 agtctagctc gtccccgaat gactgatttg tccttttttt catacaatta cgaatttgta
    49861 attctcattt ttgaatcgat tcttcatgaa aaaaaaaaaa aaaaaaaaaa aatgagacct
    49921 atagaagcat gaatctctca aatttatgac aagttgatta gatgatcaat tcattttgta
    49981 atagatgatc tagatgatag ataagtaaag atagatagat ctatctatgt atctctagat
    50041 ctagatagag atctagatat atctgtatgg atatctctat ctagatagag atctagatat
    50101 atctgtatgg atatctctat ctagatagag atctagatag agatatctgg agtatctaat
    50161 ctggaccgac cgttagcatt ccttctcatg aatggttact tcccaatcga tcaattttga
    50221 atttgaaaac tgggggattt ttggactagg gaaaaatcct cctttttttt tttttctggt
    50281 ctcttcagtt gacacaaatt caggtcctat gttagaataa tgcacaggaa agagccggga
    50341 tagctcagtt ggtagagcag aggactgaaa atcctcgtgc caccagttca aatctggttc
    50401 ctggcatgcg agctcataga tcgaaaaatc catatattta gatatatgga tatggataaa
    50461 tggatatcta ttggcatgca tactcattca tatccatata cctatatcat aatacacaat
    50521 tatacatata gatttatata tctgtatgta cgcacatata gtagatcccg atcataatag
    50581 atgatgaatc agtatgtttc gttatctttc tccctttgtt catattgtct ttccacgttc
    50641 taatcggatt tcgatactct gtacgtatag aaaagttggt tcaaaactcg gaaatacgga
    50701 attgacagtg taaatagata gatctattct caactggaat tggtacaagt gaaatctgat
    50761 ctttctcttc cttctcgtat attaatgtgt gcggtagata atttgtgatg cgtaaacaaa
    50821 acgaattcgt ttcattaatt tatacaaaat agaatttata caaaataggt atcttccgga
    50881 tccaaaatat aagataatgt aaatggataa gggagattcc attatggcgc tagtaggagt
    50941 ctatttatct cactccatct aaaatgtgat atattgttca aattgaacat ctcaaattgt
    51001 aagaacgaag attgtttgct tctattccat tcaataagca tcctgtatct catagaaatt
    51061 aggtgtaata taatctttgc gtaggggcca accaatccaa ctctcaggca tcaatatacg
    51121 tttcaggcgt ggatgacttt cataaaggat tcccagcata tcataagatt ctcgttcctg
    51181 aaaatcagca cttttccaga tccaaaaaac agacggaatt ctgggatttt tccttgggac
    51241 aaaaactttt atacatacct cttcgggttg atccgcatta tcctgtatat ttgtaacatg
    51301 atatacacta gccaatgatc cccccggcgc tacatcatag gcacactgag agcggagata
    51361 attgaaacca taaacatata aagcgacggc tacggaggcc cgatcctcag atttgatctg
    51421 taaagtctct atgccctggt aatcagaacc cagaggtctg tgagccaact tatgcttggc
    51481 tagccaagcg gctaatcgac cctgcatctc attagtcttt attgtataag tatccgtata
    51541 agtattgaac attctcaatg tcattttgaa aattgatttc ctgctcgtta ctctctactc
    51601 aacattattc ctcgatttct gtaaatatat tgaactctct ctcgtgtttt acaaatgttt
    51661 cggagggtat ctctgaagta gactcaaagt ttttggaaag tatctctgaa gtagattcag
    51721 attgaggttc agaagattta tggagcaact tctgaccgta gtttccagta taaagattgg
    51781 gcccaacacg aaacttgtga ttttgagtga aatatctctt tccttgttgg ggcttggtcc
    51841 tatcttcata tatttctcga gctacctttt tacgaagttt tattatggca tctataatag
    51901 cctctggttt gggggggcaa cccggcaaat agacatctac gggaattaac ttgtctactc
    51961 cacgaacggt actataagaa tctgtgctga acattcctcc tgtaatagta catgctccca
    52021 tagcaattac atattttggt ccgggcattt gttcatataa tctcactaaa gaaggagcca
    52081 ttttcatggt cacagtgcct gctgttatga tgaggtcggc ttgtctagga ctagatcttg
    52141 gtaccagacc gtaacgatca aagtcgaatc gtgaacctat taacgaagcg aattcgataa
    52201 agcaacaact agtaccataa aggagcggcc ataaactgga gagtctggcc caattcgaca
    52261 gatcatttag ggtagttgaa ataactgaat ttggagttgt tttaccaagt aaaggtgatt
    52321 ctatagaatc catcaccgac tttatgccat tttctacttt atctctacca ctcaaatact
    52381 cggaggctaa gaccattcca atgctcctct tcgccatgca taaactgaac caacaattgg
    52441 gataagcacg aaaatcaaag cttctataaa ggtatatata cccaatatat cgaaactcat
    52501 ggcccatgga taaagaaaaa ctgtttcaac atcaaaaaca acgaaaacta aagcgaacat
    52561 ataataacga atcctaaatt ggatccaagc atctcccatt gcttctatgc ctgattcata
    52621 actagtgaac ttctccgggc cttcgctaat aggggctaaa gctctggaaa ttaggaatgc
    52681 caaaataggg atgaggccag atattggtaa aaagatccaa aaagtatcat attcagaaag
    52741 tagaaacatg aatagactcc cgtgaaatag atcaaattct tccattttct tgtaaattga
    52801 ttcatcattc attcctcccc aaagaacaat tgattctcat cgatctacat attgctgtcc
    52861 atggatggct tcttccaaaa ttcattcaat gaaatgttac tcgtatatgt gatatgtaca
    52921 agtattacgt gtttatccgg gataaatcga cttatttaac ccagaagtaa aggtagtctg
    52981 gctaatcctt cctctccccg tatcagtcat ttatatactc tcatttactg tcaaacaaga
    53041 agaattgatt cttcttagaa attgatatta caatcacata tcttgcacat tggtttggca
    53101 aattacacgc gatccgggtt gtaacgggcc atcagcatgg ccgtgtaatg caaggaaatg
    53161 cccagggatt cttatgggat cttaagatct attgtatgtt ctatttcgat atgttaatct
    53221 tgtccatcaa aatatggatc tttgtctttc tcagcggagg gccagccatc attttcactg
    53281 atgcgtcgac aggttcgact tccatttgct tgctctatat ccaaattcat ttagacccat
    53341 attcagttta tctttatacc aatattcagt ttatctagat attacattga accccaccca
    53401 tccatctctt ttaacaagga aaaggattgt gtattcaatt tgtagaatta tggctttttc
    53461 gtacccatct cacgcggtta gattgccctt agggacaatc gagttctttg tcagatactt
    53521 atgtaggtaa tgggacaagt gtataaattc tcagatttgc ggattcatca gaaaatagtg
    53581 aacatttcgc agtattggga gaggatgaga aagagagaat ctcagttatc aaggatttgg
    53641 aataaatctt aaaagaattg taatgcgtgt cgatgctttg gttcgttata caaatgattc
    53701 caggagtagg gtccaattgg gatcgtccat tcctagtatc caaatccatt tgtagtactg
    53761 aagaaagaga aaaaggatca agtgaccatg gaaatgaatg ggtcaagctc gcggaggatg
    53821 aagcacttta agaaatgaac ctgaccagta ctatgtgttt aacatatgga cagatatata
    53881 attgattccg ttcgagaata tgccggataa actctttccc ccggagcttc attcagcaat
    53941 atatttattg atcccgtgac agggatccgc ctattaaagg caaaaagtgc taagggttat
    54001 ttcctctatg gtctaacgtt ttattaatgg tctgaccttt gattcaggat caagacaatc
    54061 gttccattcc gggaatatga attggaattc ataagggtct tagtcgattt gtgcctgcct
    54121 tgttgacctg ggtattgagc gacaaatact acttctaaat actcaagcaa gattgattga
    54181 tgggcaatat caagcgatcc tgtaacttct gttgatgtaa ccgcgttgat cgaactgaac
    54241 aagtttctgg tcgtaagggt ccttaggtca atatgataaa ggctccagga catcttgtaa
    54301 tagtaatctt gaatagagca ataaaacaat ccctgtttag tttaaatcac gacggtaggg
    54361 tagagccagt ttaactggaa gtgatctaga aggatacttc gaagaacacg ttacgaccgg
    54421 accgaccaat cggggagaga gatggacgtt tatacatttt gggacaattt gcataacggt
    54481 tgaagggtaa ctaatccagg ctattccggc agaaaatggg ggatagaaat atgaagatct
    54541 cgtattttac ttacttagat aagcccacca aaattggatc ctgatcttcc aagagaaggt
    54601 ccacttcgag cctcacatta cttgacgtga tctccgtaca tgccatacga gtattctagc
    54661 tactctaggg ggatggacgg catcgagcct tttctttggc aatagattcc gttccaactc
    54721 ttaagcagaa gtatatatag agcacacgtc tctgatccag atcaaatggg aattttgatt
    54781 ggatcgaata gaccctcgga tcagtcttat caaggttctc atatgatgaa atgttaaccc
    54841 attccggatg agatcgtttc attttgacga gagatcaatt tgaagagaat agttagattc
    54901 tctccattca tcacccaatc aacctaagtc ttatcgaggt gttctagata gaatgaattc
    54961 gaatatgaat cggtcgaagt ccctctcatg gaagttgagc tcttgagtat gagctcagat
    55021 caaattatat ctaatagtgg ggctaataca aactatttga atgagcaatt gggtactaaa
    55081 aatatgaggc atggcgaggg gggggcttta caatccaata ttgtatataa taagtatgct
    55141 cataattctc atgattacag gatgaacttt tcacgttttg tcagcagttt ttagatctgg
    55201 atatgctttt agacgaacca ttcataactt attgatatat tgataggatc aaaatgatag
    55261 agaatattgt gatccacaga ttgtcctctt ttcctacggt tccgagctat aaatttcata
    55321 aaggctgttg atcaatacgt attccttttg atctcgggac atttcgatga aaactgtgca
    55381 aatccgggta tgatatagaa tacttcatag aacgcttcaa tcttctgcgt tcatttgatc
    55441 tatgagtacc tcttatatga attatggcct tgtccctcgt aaattatgtc acgattagtc
    55501 ccatttctgc aatacgagct atttagatcg aacagatact ctcctagatc tcctttgagc
    55561 cgttcatcat actaggagtc ccctgcatct gttatattaa tgaggctctg atgatcgatg
    55621 ctaattctta ttcgaccgat ctataataga tccagacctt acagatgtaa gctggcacaa
    55681 atcattgtgt ccttgcttgg agttatcgga ggtgtattaa taataccttg ataatggggt
    55741 gataagagca tatcaacatg tcagtcgtgt gttactgatt tttcgatatc aatgaacaag
    55801 agatcaagaa attcgatcat ctgatatcga atcaatctcg atcaatgagg atcgatgatc
    55861 tgccccgtta tcacgttcct ataaatattc atgggcatat gagaatagtt gatgtgatcc
    55921 aagagactct ttagggctga gtcataggta ataagggata taaggataaa gaagtaatat
    55981 agtaatacca gaactcagtg gaacgcatag ggctatacgg gctcgaaccg tagaccttct
    56041 cggtagaaca gatcaaagtt cttattatca aaatgatttg aactgttcca aaacccaaca
    56101 tgcatcttta ttgcattggg ctatttcatt aactaataga tcgatcagtt agtctgccat
    56161 tctttccttt ctagaaggat aataagatgg ctccgtgtgc tccaagttat tctttttcgg
    56221 aagcaatccc aaagtgattc aaaaggttcc ctcgacgtag gtatgcctcg ttcagacaca
    56281 gattgactca aatagagtct ctatcgctct gaaagtgaaa tatgagactc catacacctc
    56341 aaagttcata aagcgaaaag aagatttttg aggtccccgt attgtactca ttatgcctag
    56401 cattgaatga acttgcgatt taccatatca actagatccg gaattggaat cagatcgaac
    56461 ctcatttttg tcatgctatt gttctcccag attggtcgat agagtaagac atcaatattt
    56521 cacacaagat ctatttcgtg gatcggatgg atcgatgaac tctcttgaaa agcattggcg
    56581 cacgtgtaaa cgaggtgctc taccttgctg agctatagcc cttgctatta ctaatgatac
    56641 accatactaa ccaaatatag taaccaaatg gatccccttt gtcaaggtgg acattacata
    56701 atccaatacg ttccgatcct atttatgccg gggatattgt tcataagttc agttccattt
    56761 agaatgttta taggtccaat tctatttatg atttctttat gattatgatt ataaatgacc
    56821 tacttaactc agtggttaga gtatcgcttt catacggcgg gagtcattgg ttcaaatcca
    56881 atagtaggta aaacttatta gatatccaag tcgatgacat caaacaagtt ttacctacta
    56941 ttttatttga caaaattgga atagagaacc catttttgat gattatccga atttcttacg
    57001 ttaattagag acggagggca aaatagcact gatagcctct aatcgtgtcc tggctcttct
    57061 aagagccaca ttagcctcaa tcgcttgtct cttgccctca gctcgagcta ggtcagcttc
    57121 agctattcga acagtttcct gagcctctcg aggatcgatg tcaatacctt tctctgcatc
    57181 atttaccaat acggtgatct tattattgtc tatcctggcg aaaccgccca tcaaagccat
    57241 agttgaccat tgcccgttga gacgtatttt tgtgatacct atatccaaag ctgcaacgat
    57301 tggagcatga tttggtaata caccaatttg accactatta gtagataaga ttatttcttc
    57361 aacttctgaa tcccaaacaa ctcgattagg agtcagcaca cgaagattta gggtcatttt
    57421 tgaaattaac tctccacttt taagttcata gccttcgcgg tagcttcatc aatgttaccc
    57481 accaaataaa aggcctgttc gggaagacca tccaattctc cggaaaggat catttgaaaa
    57541 cctctaattg tttctatgag accaacatac ttacccgggg aaccagtgaa tacctctgct
    57601 acaaaaaagg gttgtgataa gaagcgttca atttttcgtg ctcttgctac ggttaaacga
    57661 tcttcttctg ataattcgtc cagtccaaga atagctataa tgtcttgaag ttctttataa
    57721 cgttgtaaag tttgcttgac tccttgtgca gtttcgtaat gttcctcgcc cacaatccaa
    57781 ggttggagca tggtcgacgt tgaatctaaa ggatctactg ctggatagat gcctttggca
    57841 gctaatcctc tcgatagtac ggtagtagca tctaaatgtg caaatgtcgt agcaggagcg
    57901 gggtcggtca aatcgtctgc gggtacataa actgcttgaa tggaggttat agacccctct
    57961 ttggtagaag taattctttc ctgcaaagag cccatttccg tgctaagagt tggctgataa
    58021 cccacagcgg aaggcattct gcctaataat gcagatactt ctgatcccgc ttggacgaaa
    58081 cggaagatat tgtcgataaa taagagtacg tcttgctcat tgacatctcg gaaatattca
    58141 gccatggtta gagcagttaa accaactctc atacgagctc ctggtggttc attcatctga
    58201 ccatagacca gagctacttt cgatcttgag atatcttgtt cattaattac tcccgattct
    58261 ttcatttcca cgtaaagatc atttccctca cgggtacgtt cccctactcc gccaaatacg
    58321 gatacacctc catgagcctt agcaatgttg ttgattaatt ccatgatgag caccgtttta
    58381 cctactccag ctcccccgaa tagccctatt tttcccccgc ggcggtaagg agctaaaaga
    58441 tccaccactt taatgcctgt ttcgaagatt gataattttg tatccaactg tataaaggca
    58501 ggagcaggtc tatgaatagg agatgttgtg cgagcatcta caggacctaa attatcgacg
    58561 ggttctccaa gaacattgaa aattcgtccg agagtagctc caccaactgg aacactcaga
    58621 ggagctcctg tgtcaatcac tttcattcct cttgtcaggc catctgtagc actcatagct
    58681 acagctctca ctttattatt tcccaataat tgttgtacct cacaagtaac atggatttcc
    58741 tgaccagccg tatcttggcc cttaactatc aaagaattga atatattagg catattgcct
    58801 gggggaaaag ctacatccag tactggtcca atgatttgaa caatacgtcc cacattcttt
    58861 tccacaagtg tgggaacccc aagagcaaga ggattggttc tcataataat aataaaagaa
    58921 gatttgttcg aattgctcgc taataacatt aaaaatgttc gatatcgagt cgatcagttc
    58981 atgatgaacg agagttacca ccttgatcta cttagtgata ttttgcttat caagttcaac
    59041 tttgattttg agcatgaagt agatggataa ataaagatca tgagaaggtt tttgatttgt
    59101 ccataactat aagcatttca ccccagattg cgtccagatc atccattcaa tgcggaacgg
    59161 aacttggacc ttattcataa tttttctctc atcggtcgtt gtttcttcct ttcatacgca
    59221 acatacatct attttttttt attttcgttc catatactta cttttacacc tacggttcac
    59281 acacacacat atatattatc tattagggta aaaggtcgat tcggttcttt agattcatta
    59341 accttagatt cattaattag tctaatagct ggagggtccc tgggtcaatg catggaaaaa
    59401 cttgaaaagc aaagaccggg ttgcgtcata cataaataac attatacaat aatagtgtat
    59461 ttggcaaata ttagattatt gcccaataac ggacgacttg agttagttca tggttccgca
    59521 ggagattcct gtgaaattct ttctttacgt tcgatccgtg tcgagcagac ttcgtccttg
    59581 caagagttat taattgatga gttgtaggga gggacttatg tcaccaaaaa cagagactaa
    59641 ggcaagtgtc ggatttaaag ctggtgttaa agattacaga ttaacttatt acactcctga
    59701 atataaaacc aaagataccg atatcttggc agcgttccga gtaactcctc aacctggggt
    59761 gccacctgag gaagcggggg ctgcagtagc tgctgaatct tccactggta catggaccac
    59821 tgtttggacc gatggactta ccagtctcga tcgttacaag gggcgatgct atgacatcga
    59881 gcccgttcct ggggaagaaa ctcaatttat tgcctatgta gcttaccctt tagacctctt
    59941 tgaagaaggt tctgttacta acatgttcac ttccattgta ggtaatgtat ttggattcaa
    60001 agccctacga gctatacgtc tagaagattt gcgaattcct cctgcttatt ccaaaacttt
    60061 ccaaggtcca ccccatggta tccaagttga aagagataaa ttaaacaaat atggccgtcc
    60121 cctattggga tgtaccatta aaccaaaatt gggtttatct gccaaaaact atggtagagc
    60181 agtttacgaa tgccttcgtg gtgggcttga ttttaccaaa gatgatgaga acgtaaattc
    60241 ccaaccattt atgcgctgga gagatcgttt ctgcttctgt gcagaagcaa tttataaagc
    60301 tcaggctgag acgggtgaaa ttaagggaca ttacttgaat gctactgcag gtacatgtga
    60361 agaaatgata aaaagggcag tatttgccag agaattggga gttcctatcg tcatgcatga
    60421 ctacctgacg ggaggtttta ctgcgaatac cagcttggcc cattattgcc gagacaatgg
    60481 cctacttctt cacattcacc gcgcaatgca tgcagttatt gacagacaaa gaaatcatgg
    60541 catgcacttc cgtgtactag ctaaagcatt gcgcatgtcc ggtggagatc atattcacgc
    60601 tggtactgta gtaggtaaac ttgaaggaga acgagaagtt actttgggtt ttgttgatct
    60661 attgcgtgat gattttattg aaagagaccg aagtcgcggt atttatttca ctcaagattg
    60721 ggtatctatg ccaggtgtta tacccgtagc ttcggggggt attcacgttt ggcatatgcc
    60781 tgctctgacc gagatctttg gggatgattc cgtactacag ttcggcgggg gaactttggg
    60841 acacccttgg ggaaatgcac ctggtgcagt agcgaatcga gtcgccttag aagcttgtgt
    60901 acaagctcgt aatgaaggac gtgatcttgc tcgtgaaggt aatgaagtga tccgtgaagc
    60961 tagtaaatgg agccccgagc tagctgctgc ttgtgaagta tggaaggaga tcaaatttga
    61021 atttgatacg attgatgtat tgtaatttag tgactctcat ccgttcgttc tcctaatcga
    61081 actcggccca atcttttact ataaagattg agccgaatcg taaatggaga ttagacctat
    61141 acatagatat acatagatcc atatctattt atctatgtac atgtataaat atgtgcatac
    61201 atacctatat gcataaatcg acatattatt taatcttccc aagatcgaat ggctcaacgt
    61261 ttatgataat gttgttggtt aaagaaccaa ttttatccat ccctaaaatt gatcttatgg
    61321 atcattcaat agggttagta gctcagtgga tcagagccca tggtaccgac catgaggcca
    61381 agggttcgaa tcccttctaa cctattttgg gcattgtccc ccttgttgta tcccgtgttg
    61441 aggcatagac ctttcttaca aagattccat aggttctata aatagggaac gatcatatcg
    61501 taggatcttt ctctctcgga ttagaattac tctttataat ggtatgaaag agaatcttta
    61561 ttgataacct ttattgataa ccaaagaaaa ggttctatca taatctcgga tcaatgctcc
    61621 gtattactac gaatgggatg aaaatgattc atcccactat tcattcggga acgaccctaa
    61681 gactaagaat agactaagga ttaatagact aataattgga tctatcttat ataataaggc
    61741 tcctcatgga aaaaagaatt gcaaagtaac gagagatctc ttccctcttt tagactcatg
    61801 tctagggaga actctatgtc cttgaaagag tggttcgaag aaaggcgtaa aataagtgga
    61861 ttaatcgaag atctgattga aagaactagt aaggactata ttgtcaatga gatggacaag
    61921 aacaagaata taaagattga ttttaataac agattatggg tccagtgcga caatcgtgag
    61981 aacttgctct atatgaaata tttgagacag aataagagtg tttgtgaaga atgtggatat
    62041 catctgcaaa tgagtagttc agatagaatc gaactttcaa ttgatcatgg cactcggcat
    62101 cctatggatg aggacatggc tgccccagat ccgattcaat ttcattttga ggatgaacct
    62161 tatatagatc gtattacttc ctgccaaata aagacaggtt taaccgatgc tgttcaaaca
    62221 ggcataggtc gaccaaatgg tattcctatc gcaattggag ttatggattt tcaattcatg
    62281 ggaggtagca tgggctctgt ggtaggtgag aaaattactc gtctgatcga atacgctacc
    62341 aaggaatctc tcccagtaat catggtgtgc gcttctggag gagcgcgcat gcaagaggga
    62401 agttttagtt tgatgcaaat ggctaaaata tctactgctt tatatataca tcaattagag
    62461 aaaaaattgt tatatgtatc aatccttaca tatcctacaa ccggtggagt gactgctagt
    62521 tttggtatgt tgggagatat catcattgtt gaacctaaag catacattgc attcgcaggt
    62581 agaagagtaa tcgaacaaac atcaggtcag aaagtacccg acggtttgca agtggctgag
    62641 catttatttg accatggttc atttgatctg atcgttccgc gtagtctttt aaagggtgtt
    62701 ctgagtgagc tatttcagct ttacagttca attccttgtg aaaaagaacg aatgttaggc
    62761 ccagtttttt gtaacgacca acaattatca agttcaactc ctcgtaacga aagtcacagt
    62821 gatacagttt cctttcgcgt cgaaaatcgg aataatcaat ctcagagaat tgttcctcac
    62881 ctttctttta gccaattatt gatcctcgat cctattatta ataggaactc aatattaaca
    62941 actaaagagt aactaaccat tattattaac taatttgcta accatcgata tacgatagaa
    63001 tcgttaattt ttcgctctcc ggaattgggg aaaaattacg gatccatgtt cttgctacta
    63061 tctgatcaag tgttataata tggataagtg ctgtgataaa tttgtataca tttattgagt
    63121 cctaatacca aaaattatca ttcattattg gcttcggatc tcatagacat aaaaaaagaa
    63181 taataataat aaaaagaata tctcgaattc gacgtaaaag gatttttcag agactcatga
    63241 gaatatttga cggaaaaagg aacaagattc tcgcgcatgt cttttataga gagggacgac
    63301 taggcccact tatttgttgg tcctataatc atcccttgta atgtagataa atatttcatt
    63361 aaggtactcg ttctatgaca aatcccaact taccttcgat ttttgtgcct ttagcgggtt
    63421 tattctttcc ggcaattaca atggcttttt cgtactttta tgttcagaaa gacgagattt
    63481 tataaatctg attggatcag atctcataga tcaacttgaa tctctcaatt gtagagcaaa
    63541 tgggatatct atctgttcca gatgatttga gatgggacta atactgctcc ggacacgagc
    63601 aagatataga tatatatcta tctatcagca tatggatatg ggtgtatcat gtggtgcata
    63661 tatcatcaag agaaagagag taaatgttcg tttatataaa gattctttga tatgtatatg
    63721 gctagttaat aaaagttact tcgggagcca aaggagtaaa gctttggcta ttctctcaaa
    63781 ccgagtagga caaaattgaa aaaaaaaaaa aaaaatttgt tatgaattgg cgatctgaat
    63841 ggctttggat agaacctata acaggatctc gaagaacaag taatttttgc cgggcctgta
    63901 tccttttttt tggttcacta ggatttttat tggtcggaat ttcaagttat cttggtagga
    63961 acctgatacc tgtattgtca tctcagcaaa tactttttgt tccacaagga attgtaatgt
    64021 gtttttatgg tattgcaggt ctgttcatta gctcctattt gtggtgtaca atctcgtgga
    64081 atgtaggcag tggttacgat aagtttgata aagaagaagg aattgcatgt ctttttcgtt
    64141 ggggatttcc cggaagagat cgtcgtactt ttcttcgatt cctcataaag gatatccagg
    64201 cgatcaaaat ggaagttcaa gaaggtcttt atccccgtcg tgccctttat atggaaataa
    64261 agggccagcg agacattctc ctaactcgta ctggtgagaa tttcactctg cgggaaatag
    64321 aacaaaaagc tgctgaatta gcccgtttct tgcgcgtatc aattgaagta aaatgaacca
    64381 agggatggat gttttctcgt tgttattcga tatctgaacg gacagattca tatgtactag
    64441 agagagggaa gttacaatgt aattaagatt tgttttggag aaacatgcag tttccccccc
    64501 ccgcaaagta gtacttatgg gatgagcata ttggtgcaaa ttcttttggt ggttccaaaa
    64561 gactccatat cgttctttat aggaggccta tagagccagt agacggatac gacatcaaaa
    64621 ggaaacagtt actagatata gatatggcgt tctctcaaaa acgtctttgg cgagctccaa
    64681 ttccatatat gcgtacggaa ttagagaatc tcatattcgg aatagactgt agccctttgg
    64741 agcacataat tggtattttt agacccaatt tattgaatga gaatagactc tatccctaag
    64801 ttacctctct ctcttctgcc aatcaacatt cgtccctttc ctttttcttt ttatcttctt
    64861 cttttttttt tcttatttct ttcattcatg tcgatcgagc atctcgaatt cctatttatc
    64921 actattgagt tcctatagga ttccgtcata cgttccgaat attcctcccc ttctcccatt
    64981 cccaaccctt ctcaagagca tttgtccgag atctctgagt gtaaccggga aaagatccga
    65041 aaaggaccaa gtggcaggat caaaatgatc ttcgaaagaa gacttcttat actttaaatg
    65101 atttttctgg aaagagccgg ataagatgga acaaatgaat agaagtttgg tccggatcga
    65161 agcgatcttc aattctttat atatctggga atgatcttat tctttttcct cttttttttt
    65221 ttattccgaa caacccgttc ctcatctgaa ggatattatt tttaagggtc gaacaattac
    65281 tcaatagatc ctgaatctat aggtcccata cctcgttcta aaactcgtac tttatccata
    65341 tttcggacag agctgacgag tgaatcgagt tcgttagcga ttcacaaatt gaaagtggcc
    65401 aaatataaag catcggcttc cctacgatac cttgcatgtt taatattcct gccctggggg
    65461 atctctattt cattccaaaa aggtttggaa ccttgggtta caaattggtg gaatactggt
    65521 cagtctcggg aattttatga ttatctacaa gaggaaaacg ttctagaaag attcggagaa
    65581 atagaagaac tcttcctgtt ggagaaaatg gtggaagatt gttcagaaac acattcacaa
    65641 gatcttcata tagagattcg cgaaaaaacg atccaattag tcgaaatgta caatgaagat
    65701 ttgattcaga tcatctcaca tttattggca aatttgatat gttttgctac tccaggtgct
    65761 tatttcgttc tgggtaagga aaaacttgct gttctcaatt cttggatcca agaattattc
    65821 catagcctga gcgatacgat gaaagctttt tctattcttt tagtgaccga tttatgtatt
    65881 gggtttcatt cgccccatgg ttgggaactg atgatcgatt cgatatccga gaattatgga
    65941 ttctcccatg acgaacaaag aatatctggt ctcgtttcaa cttttccggt catctcagat
    66001 acaattttca aatattggat cttccgtcac ttaaatcgta tatctccttc acttgtagta
    66061 atttatcatt caatgaatga ataaagaata ggttgttcta tactatctga cgacgagtga
    66121 gtagaaattt gattctcgtg cggaaactaa ctattacaga tctccttttc cctctttctc
    66181 tttcttttcc tcctttccct ctctctctct cagtggatac ttttgattta ttacttttgg
    66241 ggttaatata atagcggaat tgcgggcagg taactatgat agctacctac ccccatttat
    66301 cataaagaga tttgaaacta agaattgaac catgcggaat atgaagactt atgactggat
    66361 gaaaaagtgg atgactcggt caatttccat cttggtcatg atacatatga taactcggac
    66421 atctatctca aatgcatatc ccatttttgc acagcagggt tatgagaatc cccgagaggc
    66481 aaccggacgt attgtatgtg ccaattgtca cttggctaag aagcctgtga atattgaggt
    66541 tccacaatcc gtgcttcctg ataccgtatt tgaggcagtt gttcaaatcc cctacgatat
    66601 gcaaataaaa caagttcttg ctaatggtaa gaaaggggct ttgaatgtag gagctgttct
    66661 aattttacct gagggttttg aattagcccc tcctgatcgt atttcccccg agattaaaga
    66721 gaaaataggt aatctttatt ttcagagcta tcgtcctaat caaaaagaga ttattgtaat
    66781 aggtcctgtt cctggtcaga aatatagtga aatcgtgttt cccatccttt caccgaatcc
    66841 tgctactaat aaagaagttc actttcttaa atatcccata tatgtgggtg gtaatagagg
    66901 gagggggcaa atttatcccg atggaagcaa gagcaacaat acgatctata atgcttcagc
    66961 aacaggtaga gtgagcaaaa tattacgcaa agaaaagggt ggatatgaaa taactatcga
    67021 taatgcatcg gatggtcgcc aagtggttga tatcgtacct ccaggaccgg aacttcttat
    67081 ttccgaaggc gaattgatca aggttgatca gccattaacg aataatccta atgtgggtgg
    67141 atttggccag ggagatgcag aaatagtact tcaagatcca ttacgtgttc aaggcctctt
    67201 attactcctg gcatctgtca ttttggccca aatctttttg gtccttaaga aaaaacaatt
    67261 cgagaaagtt caattggccg agatgaattt ttaggctcat atatcttcga aatgaagttg
    67321 accaaaaggt ttggatcccc cttttcttgg tggctgatgc aatcatatac aattcaaaga
    67381 ataaggtcat gtcccctcgg agatggaaag ccttcaatat catcatctcc cttcccttgt
    67441 tcgtagataa ggtatgagta attactagat ccatctatag atatgtgcat ttgaaatagg
    67501 gagtgactca ataaacactg gaacagatca acttgccgaa cgatcctcta ttcgtatgct
    67561 acatggtata taccatatcc gtgccataca gccttttttt atctcttatg cattcatcat
    67621 atccagaaga atgatccgaa ggatatcaaa gggaaggaga aaaaaagaaa aaggaagagg
    67681 gggactaagc gatttcagga aagattccta ttctctcgga tcctcaatcc tttcaagttc
    67741 atgaaaaaag aagagcggac ggatagaaag ggcaataccg ttcattgagc aaatggggct
    67801 gtctagcaaa ttcatgaaaa aggcttgttc catatagaaa ggaaaagtgc tatttccgac
    67861 ttgggccata agaactaaaa ttctatattc gcacattcgg attctcgtag ttctcacttt
    67921 tatagggacg attcacagaa tctatcattt ttgtaaatga acaaaggtca tgcatattat
    67981 gcgggacgat ctgcttctta gtcattcttc ctacggagga acagttgaaa tggatcaatt
    68041 aatccaatga aatacgtatc agaagcgaaa gaatggattg gcttatcact ttactaaaag
    68101 gcattggagt aactgaaaga atcgtgtaat ttgtacaaat cttctgactc atatagaagt
    68161 aaatctcgaa gataggtttc aataagacct tacccttctt cgagttaaaa gaagggtaag
    68221 gtcttattga atcttcgctt tcacatgtat ggtcttcttc atatatgttc agttcatccc
    68281 gttactatag ggatgaccct aatccggaat atgaaccgta gaagaatatg cctagtaaac
    68341 caatcacaag agtaccagtt acagtaccta tcagccaaag aggaatcctt ccagtggtat
    68401 cggccatttc tcttgctccc tttcacatct tattaagtgg tcatgcttaa gacataaaca
    68461 gtcgtagata attatgagta tcagatctct ccggatgaga taagaggatc atcactgttc
    68521 ttaattgaaa gagtaattag agaatagaac agcaagtaca aaaatgagta acaaccccca
    68581 gtagagacta gtacggttca attcaacatt ttgttcgttt ggattcaatt gtgtcataat
    68641 tctgtgattt agatagagtt tatcgttgga taaactgcat tgctgatatt gatcccaaga
    68701 aaaaaactgt aggtacagct agtccgtgaa cggccaacca tctaactgta aaaattggat
    68761 aggttctatc tatggtcatt ggtacctcct aaaaagatct agtaaattca ttgagttgct
    68821 ccaacggatc gaaacggcca gtgattaatg gaacctcttg tcgactctct gtgaaatact
    68881 cgttcggccg ggggctccca aatacatcgt aagctaaacc cgtgctgaca aataaccaac
    68941 ccgcaatgaa tagggaaggt atagtaatgc tatggataac ccagtatcga atactggtaa
    69001 taatgtcagc aaaagagcgt tctcccgtat tcccagacat gctcagctcc ttatattatt
    69061 gtacagtcaa gggggaattg atcccataaa agatagagat tagaagatgg agaattactg
    69121 atatcttctc taattcttgt tggattgtca atcttatacc aagggtatat ttaaggtata
    69181 ttggaccggt atagctagcc ttcctctgac acagcaatac aatttcgatt tagatgagaa
    69241 aggaagggat ataatgattc tgttcctcca attccttcag tttctcgttt ggtcaactca
    69301 ataaatctct ttcttatctt tttttttttt cctactgggc taaaatgaga aaatctctta
    69361 tgtctcggga taagaattca tatttcaaaa gaaaattcat acagaggtgc aaatgagtgg
    69421 atcaatgaga tctaaaaatg atgaataaaa ggatactcat attcctacac ctaaacgcga
    69481 aattcacaaa aattttccta tgaaaacctt tactatggct gcacaagagg ttatttccgt
    69541 tccaatcttt agaactggag ctaccaattg tacagaaaga agaactattc gaacgagaag
    69601 aacagcctaa atagtcagat cgagagagac cccgtagtac aaccattcat tacattatag
    69661 gttcgatgat gcttagaaat actctcgacc aaatgaatgc ttgatggaga taccgtagga
    69721 atattccttc gtaatatgca gaaccatatg ttgaacgcag gatggtaatt gctaggcttg
    69781 agcccattaa atatcatgct cgatttaggg ctctatttcg gaaagaggag agagggggat
    69841 gacattcttg ttttcttcct tcgggatatc gtcctcaatt ccctatttgt attattgggg
    69901 taacgggtat gattgaatca ttatcagatt acatggtaaa aaaaaaataa gaagatatta
    69961 gaaaaataat gccaggtgat ccaatcataa ttattgccaa ctcgtttacc ccgtagctat
    70021 tcaaagaaga ttacgtttaa caattcgcaa agagagtcag ttggtattgg cgctcttcgt
    70081 gggttgctca atgatttttt gggttttgaa tcccttatct gagataatga acctattttg
    70141 atcaagcatt tcctctcgtc catgtttgtt cgtaacagtc atagtgactg gtcaatatag
    70201 gattacgaat tggtaccaat ttggacaatt gatcttttgt attatcattc tgttctaggt
    70261 tacaaaaaat aagatttaag atttaggtaa ttgtctcgca aagatatgta gcaaacgtat
    70321 tccattaagt tttttcacgc ctactatagc tagctatttc ggttttctat tggtttctct
    70381 aacttttact ttagccctat tcattggttc aagcaagata cgacttattt gaaatcaaga
    70441 agaaggaaac ccttttggtt cattggatat tatgatgatt ccgttgcttc tcccaatgct
    70501 gatttataat cattgagatt catagcaatt ctagggtact atccggggtg aatattaccc
    70561 atatttattt ttctgaatct aaatgattga agctttgcca tctgggattg tgttaggcct
    70621 aattcctata actttggcgg gattattcgt aactgcatat ttacaatacc gacgtggtga
    70681 ccaattggat atttgattga ggagcatctt ttttcatgga cccccccctt actccagggg
    70741 gtcggattcc attgatcgtt ccagctggag ctattgatga tccatcaaga aattttgata
    70801 caatatgaaa agaatcacgc tctgtaggat ttgaacctac ggcattaggt tttggagacc
    70861 tacgttctac cgggctgaac taagagcgct ttattatcaa aatattcaga cgggaggtaa
    70921 atagaaacag gtcttttgta ctctccaaaa agacttttgc atatggtatg attcaatcac
    70981 tgatagttga tgttccatcc aaattgatcc cttattatta tatcttttcc ctccataggg
    71041 aaggggatag gtagggatga caggatttga acccgcgaca ttttgtaccc aaaacaaacg
    71101 cgctaccaag ctgcgctaca tccctttcaa ccggtggata atgttatttt atattatgag
    71161 attctttttt cccacattta ttacgctttc attatttatc ggtcttgtaa atggattatg
    71221 tacatagaga atcttctcat ctataagatg accattcatt cgcgatattt ggtaatagaa
    71281 catccttttc ctgttctaaa actaggagca tctcgtatct cggatcactg tacatatctc
    71341 tttcagttcc gagtttcctg cgcaagtaca agtgatccat aaacacagat gtagctaacc
    71401 ttatcatata agtaccacga tcaatgagga aaacttacaa tgcaagatat aaagacatat
    71461 ctttctacag cgcctgtgct agctacttta tggtttgggt ctttggctgg tctattgata
    71521 gagatcaatc gttttttccc agatgctttg acttttccct ttttttcatt ctagttttcc
    71581 tcaaaaagga aaagaggaaa aataataata ttatgctgga tcactccttt acttttattc
    71641 ttgggaaaat gagataagtg aatttgttac caaaccgatt cgagtccgag agtgggatgg
    71701 gggggtcgat ctcaatatag atatagaggc tctttctatg aaaattgtga gtaccattga
    71761 aaacttctga ttcaatcttt tattatgcat tacaagaaag ttatgcatta caagaaagaa
    71821 taagaaagga ttaagaaaga ataataaaag attgaattat ctgatcccac ctataaactt
    71881 atatcccttt atatttcttt attttttttt tttttttatt attttattat tattatttat
    71941 tttttttttt tttttattta tttttccaga tcgaaaagtg aagtagacct tatattcgga
    72001 gcaagcttat ggccaaaggc ggagatgtaa gagtaacaat tactttggaa tgcactagtt
    72061 gtacccgaga tagtgttgag aaagagtacc cgggtgtttc tagatatact actcaaaaga
    72121 atcgacgcaa tacacctatt cgactggagt tgaggaaatt ttgtccctat tgctataagc
    72181 atactattca tggagagatg aagaaataga tcgaacatgc tattcacagg gataggaatc
    72241 aatcacagat atagaaaaag aaaagatata gaaaaagaaa aaaaaaaggg ggggggattc
    72301 aaataagatt tgaaacaagg cggtattgta ggaaattaag atttgtaatc tataatgatt
    72361 gaaatcagat ttttaagaga atttgaagaa aataaatagt aaaagaaata gtatttgaaa
    72421 agttcatgaa acaagctatg aataaatcta agcgatcctt tcgtagacgt ttgccaccaa
    72481 ttggatcgag agataaaatt gatcataaaa atatgagctc aattagtcaa tttattagtg
    72541 aacgaggaag gatattatct gggcgggtga gtagattgac cccgaaacaa cagcgcctaa
    72601 tgactattgc tattaaacga gctcgtattc tatcttcgtc acctttcctt aacaatgaca
    72661 actaatttta tccctaaaaa tgagcctgct ctttgatcaa ttggggctgg aatatctgtt
    72721 ttataaagat gatataaaga tgaaaatctc attgtctaaa aaatcgaaaa aaaaaaaaaa
    72781 aaatcgaaat aggtctgttc attttttgat acttatcaat tttcgatgtt tctaccttcc
    72841 cggagggaat tctccggggg attccgttcc acctatttca taattcaata atcttgttca
    72901 agatcgtgga aaagcaatta ttatctaata cagcgatttg cgcaagtatt ctgcgatttg
    72961 aaagcaactg ccttttatac aaatattgga taattttgtt gtaggagacc ccattattac
    73021 gggctgctgc attgatccga gtaatccaca aacgacgaaa atctctcttt cgcttacccc
    73081 tatctctatg agtagaaact aaagctctaa ttctttgttg gtcagcagtt cgaaaaagtt
    73141 tcgaatgagc tccccgagag cctgatgcaa atgcaagagt cttttttcgg cgtttccgag
    73201 ctatatatcc acgtttaatt ctggtcattg aaatttactc tcataaatca ctaattgatt
    73261 tattatcagt cattctttga tttgatccat taagaataga actggttctt ctaatgtata
    73321 aaatagagac tccaatggct tttgctactg taaccttccc ccccacaatt cttattttct
    73381 cttggttagg caccctctcg gtaagcgggg gatgggacct cgcactaaga aaagagatca
    73441 tgggttccat cgtttctatg gttcttcctt taacggtgag gtcccctcta tacgccggag
    73501 cctttcattt atgaaacacg agataaggat gttattggta acttgtacag tttaccatct
    73561 ccagctagct ctaccccgaa ttctccaagt aataagccct cccgcaataa gatttatcca
    73621 tacagtaacg acataaattt atgagggttg gttgggtagc tgaccttgtc agtccgttct
    73681 tgcggcaata tgagcataat tgcttattaa atttgcatta ttttccccgc tcaatggatt
    73741 gatgaccatt cgctaccaat ggggaattgc ttttcatccc acatcaaggt gattggattt
    73801 gcaccaatgg aaaccataaa gatcatcccc gataagggta gatgataaat ctgtgccttg
    73861 ccacagtagg agagttattc tgctataaag atctcctagt ctgcttcagc ttttgatccg
    73921 aacgagtcgc acatacaccc tagtacatac tcctccacgc tgaggacatc ctcgaagagc
    73981 aggagatttt gttccattta ctattgactg tctcgcattt ctaatgagtt gttgaatagt
    74041 tggcattttg gatcgtatgc ggaattgact ggtttagatt gatcctaacc atattaggtc
    74101 attatgaaat gaatcactct cattctcccg ggaaggaaaa taagggatca aatttgaagt
    74161 tcatcatcaa aagaaattca caagagatct ccagtattct ctaccgctac gaggtcaaca
    74221 atgccataag cttgggcttc tgttgctgac ataaaaacat ctctttccat gtccccggaa
    74281 atgacccata agggtttgcc tgttctttgt acataaacat tcgtaatgtt atcgcgaagt
    74341 ttcaatacct cttccgcttc catgatacat tctcctgctt gtccatcata ataagagcta
    74401 gcaggttggt ggatcatagc cctaagaata gatgatcgtt tccttgatct cggggaattg
    74461 ggaaagaaat cgaattaatc gaccgtacgg gcatttttgt gcatacggct ccataataaa
    74521 tctcatccca ttttgagtca aactgagaaa aatacaaatg tataagaccc ccaatattcg
    74581 gagatctatt taccatcttt ttccctagga tagtagagat actacgatgg ttccgttgct
    74641 ttatatatct atctttcgat ctagcaatcc caaagttttt tctgatggga tctaatcgag
    74701 attctatatt tcatgaagaa ttttagaaat agaatcttgg tgcgagaaca aaaagggtta
    74761 tgacgctaaa atagacccat gccacgatca cgatacataa gatcgaattt atcaaaaaat
    74821 cgggaagaga ctttgttcta ctatctcgat acgtaattct attccgaaag aacaaaagat
    74881 gatgtttgta tcgagctcga agtgccatgc tattattacc tttttatttg gcgaaggcat
    74941 agtcttttta catcgctcct tttccaatca aaactcattg gcgccaagcg tgaggtaatg
    75001 ctatacgttt agtaatttcc cccccagtta ggacagaaga tcccatcgag gcagctaacc
    75061 ccatgcatat tgtgtgcaca tctggtacta caaattgcat agcatcataa atagatattc
    75121 ccggtatcac tgctccaccg ggagagttaa tatatggata tatatcttta ttttcgtctt
    75181 ctccattcag atacatcatg ataccaatga gttgatttgc gatctcgtca tcgacctgct
    75241 gacccggaaa aagtaatctc tctcgataaa gtcggttgat taggatagtg aaatagctac
    75301 tctcttcttc cttaagaacc gtacacgcgt ctttaaatgc atacggctca agcaattgtg
    75361 aaaagttatt gatcgatcga tgtatcgatc ccagacccct ttcttttttg cgagatctta
    75421 tctaaaaaaa gccatacctc aaaatctttt tttttccata accattggtt caagttcgtc
    75481 ttctccctga gaataccatt ctctaaactt attgaactac ctcttaatcg atgtatcgct
    75541 ccattgaaat ccagtcgttc tggtcacagc gaaattctct tgttctcaaa taggtttttg
    75601 agacatcttt aggttcatgc tctactccgg ggaagcatct gcccgagttt cattcgtaca
    75661 tataggacaa gtaaacctac tgtcccattt ttctctttcc gatccgctcc atgattcatg
    75721 tcaaatagat tctattattc catttattga tagttccaaa tcactcatcg atatgggccc
    75781 tatctaggaa ttctagatgt atcaccaatt tgggattctt tttttttacg gagccttaat
    75841 actttattgg tccgagctaa ccatggattc tcatgattta gaatctattt cctcctaaat
    75901 gatctaatcg cacttcacgc tctagaatct ctttcctcct aaatgatcta atcgcacttc
    75961 acgctctaga ttcttgatag ttgaatcgat cctgaataaa gcaggaaata tctcatcggg
    76021 agagataatg gggaaatccc atataaccca atatgtccga caagtcgcac tatacgtcga
    76081 cccaaactgc atcttcctct ccagggatcc gaaaaggaac ttttggaaca ccaatgggca
    76141 tttgtttaaa tagagaaaag tgaagcacta tactctaata tggaaacgtg aagtataaga
    76201 agagatgagc ttctaggacg tgtttatgac acgatgatta tatcatattt ggtccataaa
    76261 ttcaaaagga acctcgttct caaaagagag tatcgttcat ggaagaacta aaagatcagg
    76321 gaaatctagt tattttgttt tgcagtttag tttgttcaaa aaaaaaaaaa aaaaaaaaat
    76381 gaataagtat tgtatttatg cgctcgatca gtataaatag atcaaaaaat gaacaagtat
    76441 tgtatttatg cactcgatcg gtataaatgg gaccaatctc cacattgtgc gttgtgcatt
    76501 ggtacatata aatgataaaa tatctacgct ctccctgcta ttaagaacgg ggttgtcccg
    76561 ggactgtttc attattagca atgacctcga atagatgtta acctttgaga tgatccgata
    76621 aaagtttagc tccatagcgt ggtctcttct aatgcgagaa aattacatag tgtctacttt
    76681 tctttgataa aggggtattt ccatgggttt gccttggtat cgtgtccata ctgtcgtatt
    76741 gaatgatcct ggccggttac tctctgtaca tataatgcat acagctctag tttctggttg
    76801 ggctggttca atggctctat acgaattagc agttttcgat ccatccgatc ctgttcttga
    76861 tccaatgtgg agacaaggta tgttcgttat accttttatg actcgtttgg gaataaacga
    76921 ttcatggggt gggtggagta tcaccggaga aactgtaact aatccaggtc tttggagtta
    76981 tgaaggtgtg gccggggcgc atattgtgtt ttctggcttg tgctttttgg cagctatctg
    77041 gcattgggtc tattgggatc tagacatatt ctgtgatgaa cgcacgggaa aaccctcttt
    77101 agatttgcct aagatcttcg ggattcattt attcctctca ggagtagctt gtttcggatt
    77161 cggagcgttt catgtaacgg gtttgtatgg tcctggaata tgggtgtctg atccttatgg
    77221 actaactgga agaatacaac ctgtaaatac ggcgtgggga gctgagggtt ttgatccttt
    77281 tgttccggga ggaatagctt ctcaccatat tgcagcaggt atattgggta tattagcagg
    77341 tctattccat cttagtgttc gtccccccca acgcttatat aagggattac gcatggggaa
    77401 tattgaaact gtcctatcca gcagtattgc tgctgtgttc tttgcagctt tcattgttgc
    77461 tggaaccatg tggtatggct ccgcaactgc tccggttgaa ttatttggtc ctactcgtta
    77521 ccagtgggat cagggatact ttcaacaaga aatagatcga cgggttcgcg ctggtctggc
    77581 cgaaaatcta agtttatcgg aagcttggtc caaaatcccc gagaaactgg ctttttatga
    77641 ttacatcggc aataatccag ctaaaggagg tttattcaga gcgggtgcga tggacaatgg
    77701 agatggaata gctgttggtt ggttaggaca ccctatcttt agagataaag aagggcatga
    77761 gctttttgta cgtcgtatgc ctactttttt tgaaacattt ccagtagttc tggtagatga
    77821 agaaggaatt gtgaaagccg atgttccttt taggagagcg gaatcaaagt atagtgtcga
    77881 acaggtaggt gtaactgttg agttctatgg tggtgagctt gatggggtta gttttagtga
    77941 tcctgctaca gtgaaaaaat atgctagacg cgctcaatta ggtgaaatct tcgaattaga
    78001 tcgcgctaca ctgaaatccg atggtgtttt tcgtagcagt ccaaggggtt ggttcacttt
    78061 tggacatgcc acatttgctc ttcttttctt ttccggacac atttggcatg gtgctagaac
    78121 tttgttcaga gatgtttttg ctggtatcga cccggattta gatgcccaag tcgaatttgg
    78181 agcattccaa aaattgggag atccaactac taaaagacaa gtagtatgat atgacattgt
    78241 tccaatctat agtatcgaga gattccactg aaatggaata ttcattttca gagagattca
    78301 aaatctttct atttttctcc tttttgggaa aagaatttca atcggcatga aagctatctc
    78361 cataattaat tgtaaattac gatcggatct atggaagcat tggtttatac attcctgttg
    78421 gtatctacct tagggataat cttttttgct attttcttcc gagagccacc caaagtcccg
    78481 gataggggga gtaaataagt ttcttttttc tgaaccctca ttatttttat cgaaataatg
    78541 accttcccat atagggaagg tcattatttc aactaatctt cgtgctcttc gaaaggatct
    78601 ctgagttgtt cagagggttg cccaaaggcg gtatacaggg cataaccggt aaagctcaca
    78661 agtaaacgag atatggagat ggcgactaaa gttgcagttt ccatcgttag gtaatcccaa
    78721 aatcatggta tatttacaac ataactgtat acaaagttaa cagatctcaa ccaatgcaat
    78781 aagggttatg gctacacaga ctattgatga tactttcaga tctgggccga gacgaaccgt
    78841 tgtaggaaat ttattaaaac cactaaattc ggaatatggt aaagtagctc ccggatgggg
    78901 aactactcct cttatgggtg ctgcaatggc tctatttgcg gtattcttat ctattattcc
    78961 ggagatttat aattcttccg ttttgttgga tgggattcca gtaagctggg gctagaagac
    79021 ccagagtatc cgccccgccc ccccggatgg accccatccc agttttcaaa gaaaatggct
    79081 gagggatcca aatagagcta tcggatagtt tcaggttcta ggccatcttg ttccggtagt
    79141 tcgatcgtgt aactcctctc tttaaggatt tctggaacat gggtgtgcga cttgttaaaa
    79201 ttgatctata ttgatagtac agaagactgg tctgtcatct tcatggagat ggtcctacct
    79261 cgtcggatat caatcgaata ttcagtatcc ggagcacgag gtatataaga tatattcagg
    79321 aagatctgaa ctatggtttg tacttgccat ttagacctcg tcaccgggct tctaataatt
    79381 gaaaataggt attcctgatc aaagattgaa tgatctatct tccctcagaa ctaagctgac
    79441 tctgattgaa taatgagatg ttatctcatt tttcttagtt agcatatttc gttgagtaag
    79501 tgacggtcga aaggttatta cccagaggac ttttagggga ttcgaaaaga tcatcggggt
    79561 ataatataaa tcttaggttt gcatcgatac atctattaag atctcgacaa gataattcct
    79621 atagattgcc caagactagt tttttttaca gtaaattgat atcgcaaata gggtgaaaga
    79681 tcgttcgaaa ggcctatagt gatccattcg acataagaat gagccgactt gaatctttgg
    79741 cactgtgaag tattgctatt gcgggatatt atcattctga attcttctca ttcatattcc
    79801 cagggaacga attgatagtt tctaatcgat ctatttgttc ccacgagtat tttggtgttc
    79861 ttgcttgagc catacgaaga gaaattatca tgtacggttc ttaggggggg atatctcagt
    79921 ttacctatct cgataaagta tacgattggt ttgaagagcg tctcgagatt caggcgattg
    79981 cggatgatat caccagtaaa tatgttcctc ctcatgtaaa catattttat tgtctagggg
    80041 ggatcacgct gacctgtttt ttggtacaag tagctactgg ttttgctatg actttttact
    80101 atcgtccaac cgttacagaa gcttttgcct ctgttcaata cataatgacc gaggtaaact
    80161 ttggttggct aattcgatca gttcatcgat ggtcggcaag tatgatggtt ctaatgatga
    80221 tcttgcacgt attccgtgtt tatcttacag gtgggtttaa aaaacctcgt gaattaactt
    80281 gggttacagg tgtaattctg gctgtgttga ccgtatcttt cggtgtaact ggttattctt
    80341 tgccttggga tcaaatcggt tattgggcag tcaaaattgt gaccggtgtg cctgaggcta
    80401 ttcctttaat aggatctcct ttggtagagc tattacgcgg aagtgttagt gtgggtcaat
    80461 ctaccttgac tcgtttctat agtttacaca ctttcgtatt acctcttctt actgctgtat
    80521 ttatgttaat gcattttctt atgatccgca agcagggtat ttcaggccct ttatagagag
    80581 gaaagataga tttcaaataa gtattcataa catattgtta tgagtaataa tagtaatatc
    80641 tcattgccat gaatatatct tattggtaat aagaaaacat gttccttgga tattttcttt
    80701 caatcttgaa gtattattca tccaatacga atagttgaag tagattctca gacggagaag
    80761 atggattatg ggagtgcgtg acttgaactc tttattgggc cgtgcagata tatactttga
    80821 tctgccacat caaaattcat aacgaaatgt gtctctgtcc caatttcctt atcagaaata
    80881 gtaagtttaa aacctgggca aaaaagggta ttggtcggtc cgtttaaaga gaattatttc
    80941 tatgatcaaa tttgaattaa gaaaggctcc gtgagatcca gtagaataag gtaagaatgt
    81001 aacatgatca agaattggat catattactt ctccttcttc atagtgtgaa aatgcgtcca
    81061 tttctcttgc attcatttca atagggaaag actatcggag taagagaata gatctgagga
    81121 ataaaaaagg ccagatcagt aacaagtcaa taccttgtat gtcacgagac cttggaggtc
    81181 tgttcgtgaa gataaacacg gattacgagg gataagatgg tccaaaaagc gtatcaatta
    81241 tgatcgaatt tgtaagctta cttgggtact gagtatttca ctgggggggg gatcggatca
    81301 cctaaattat agatattatt gagatattat tggttctatt accacgcaca atatgtccct
    81361 cattacggag agtcatatat gcagatatct atccatagat atatagatct ctttaattcc
    81421 tttagttatc gctcgagccg gatgatgaaa aattatcatg tccggttctt ttggggggat
    81481 agatccataa agatttacct atcctaataa caaagaaacc tgatttaaat gatcctgtat
    81541 taagggctag attagctaag ggtatggggc ataattatta tggagaacct gcctggccca
    81601 atgatctttt atatattttt ccagtggtaa ttctaggtac tattgcatgt accataggtt
    81661 tagcggttct cgaaccatca atgattggtg aaccagcaaa tccatttgca actcctttgg
    81721 aaatattacc cgaatggtat tttttccctg tatttcaaat acttcgtaca gtacctaata
    81781 aattattggg tgttcttcta atggcttcag tacccgcggg attgttgacg gtaccttttc
    81841 tagagaatgt gaatcaattt caaaatccat ttcgtcgtcc agtagctaca acagtcttct
    81901 tgatcggtac tgcagtagcc ctttggttag gcattggggc agcgttacct atcgatgaat
    81961 ctttcacttt aggtcttttt caaattgatt caactgtcaa atattgatat atttcaatac
    82021 ttcgttccta tatctaggga gtaattgttt aaaaccaagt tctccctaga tatatctcgt
    82081 ccatcagaga tctcttttga atatttcaca aaatagaggt tatgctgaac attttaaatg
    82141 gagttattct cattactctc tgaaataact tgggaaaggg gaagaaatgg aaaaagtaaa
    82201 tggaactatt taatgaatct gaaacttatt cctgggtaga tcgactgcaa aacgcttttg
    82261 aagaacttcc gatacttgtt cgacagattt ctttccaaaa tgtccaattc tcattagatc
    82321 ttcctgactg taattcaata agtctgataa tgtatgtata ttgaccctcc cgaggcagtt
    82381 atagacccta ggaggtaatt ctaattggtc aataaaaata tgtttgaatg caacttcttc
    82441 tcccattctc tctgtatcag ttgatatatt ggaaaagggg aaggaaggca tattataccc
    82501 attttggttg tctattccat cgatgttctg ttcttctgca cgcagaaaag gaatgaataa
    82561 gtcaatcaaa ttgcgagaag ctccgtaaag tgcttctcta ggagctaaac ttccattcgt
    82621 ccatatctcg agaaaaagta tttcttgtat gtcatttccg ttcccatagg aatgaatact
    82681 ataatttgcg tttcgaacag gcatgaatac agcatctata ggaaaaaccc catcctgata
    82741 attatttgga ctctgtatac gatatccacg atctttctcg atccataatt ttatatcaaa
    82801 agtaattgat ttggtaaggc tagctatatg ttgtgtagca tcaattattt gaacagaagg
    82861 tggtaatatg atatcttgag cggttacatt tctgggtccg acaatacaga tagatgcttc
    82921 tcgagttccg tacggatcac ttctaagtac aatttctttc agattgattg aaatatcatg
    82981 tactgattct tcaataccta tcatcgcgga atattcatgt gttacctttt ccaattttgc
    83041 acgtgtgata catgttcctt ctacttctcc aagtagagct tttcgcatcg cgatgcctat
    83101 cgtactagct tgaccttttt gaagcggaga taaagcgaag cgaccataat gaagacgctt
    83161 gctgtccgct ttggatccaa cgcacctcca ccgcggtgtc tgagtggagg agactaagat
    83221 ttcatctcga atcatactga gattctttga tcagatcatt tgatcatttc tctctcccgg
    83281 aattcatttg atccctacac acgtctcttt ttgggaggtc tgcatccatt atgtggcata
    83341 ggggttacgt cacgtacaaa gctcaatagt acaccacttc tacgaatagc tcgtaatgct
    83401 gtatctctcc ctgggccagg gccacttatc atgacttctg ctcgttccat accttgatcc
    83461 attaacgtac gaatagcatt ttctgctgca gtctgagcag caaatggtgt acttcttttc
    83521 gtgcccttga atccgcaggc accagcagaa gaccaagaaa ccacctgtcc ccgtacatcc
    83581 gtaacagtaa caatggtatt gttaaaactt gcttgaacgt gaataactcc tttgggtatt
    83641 ctacgctcat ttctacgtga accaattttt attataggtt ttgacatatt cattattcca
    83701 tatctatggt ttggtaagat agatatctat ctattctata tcgaaataga tatttcattt
    83761 ctgcatttgt tccttgatgt agaaaaggat tacccctgtc tctgtttatg tttcggattg
    83821 gaacaaatta ccataacttg tccccgccta cgaattagtc gacatttatc acgaatttta
    83881 cgaacagaag cacggatttt catatttgtg gtccttcaaa ttttgaattt atataattaa
    83941 tcatattaca tttcgtttcc cgagaaataa gagttctcta atttatgagc ctaaatattg
    84001 atccctatca gatgctagga ggtgatccaa tcatttgaag atttgttgcg aagtcgataa
    84061 gttatacgtc ctttggttag atcataaggg ctcaattcga ccttgaccct atctcctggt
    84121 agtattcgca cataattacg tcgaattctc cccgagatat gggttggaac ctgacatccg
    84181 ttatctaaac gaactcggaa cataccactg ggaagtgatt cagtaactga accttctaca
    84241 tcgatcaaat cttgtttatt catttttttt tttttttctt ttttcaatct ccttgagaga
    84301 tcaactgacg tggataagga tgaatgttat catctaactt gcttttccct ttcatagaga
    84361 tatcctctag aagaaatagt tctagacaaa tattcagata aattaccaca cataatataa
    84421 tatttctccc ccgattcttc tccgtcgagc ctctcgatcc gtcatgattc cttgagaagt
    84481 agaaagaatt acgaccccca ttccacctag aactttagga actttttgag aattggaata
    84541 gatcctcaga ccaggtttgc tagtgcgctt tgaagtggtt atatatgtct tttccttcct
    84601 tcccctatat ctcgaggtta aaaccaaaaa agatttttga ccttcccggt gttctctaac
    84661 gttttctata aaaccttcct gtagaaggat tcttacaacg ttttcggtag tcttagtagc
    84721 tattattcga actgttcttt tttttactat gtcagcgttt cttatagaag ttattgtatt
    84781 ggcaataata tcgttaccca tgagaactaa ttattaggaa tttatggtct cgatatcaaa
    84841 ggcatgttca atcttcttcg aggaatgtgc ctgagatgca acttttaaaa ttatctattt
    84901 atgtatcatt acacaattta tgagtattta taagacttcg ggagccaatg agactatttt
    84961 ggcaaaattc aattgtctca attcccgagc aactgaacca aaaacccgag ttccccttgg
    85021 atttccttcc tgatcaatta caactgctgc attgtcatca gatcgtatta tcattccatt
    85081 gtcacgttca agttttttac aggtgcgtac aaccacggct cttactactt ctgattcttt
    85141 caagggcata tttggtactg cttctttaat tatagcaatg ataacgtcac caatatgagc
    85201 gtattgacga ttgctagctt ttagaacccg gatgcacatt agttttcggg ctccactgtt
    85261 gtccgctaca tttaaataag tttgaggttg aatcattctt cctccaataa ttttgttatc
    85321 cggcagagga aatgaaaaag aagatatcta attgacgaac aaactaggga tcttcttttc
    85381 catttctttt ccattagaaa tatctctttg actcagtatt tatataggtg aagcagtaac
    85441 aaatcgagta cgtataggca ttttgtatgc agctatttca atagctgctc tagctacagc
    85501 ttctgacact ccgcctatct cataaagtat tcgatatggt ctgacgacag atacccaata
    85561 ttcgggagat cctttccccg aacccatacg tgtttctgca ggtctcattg taataggttt
    85621 gtcgggaaat atacgtaccc atatttttcc cccacgacgg gcataacgag taattgctcg
    85681 tcgtcccgct tctatttgcc cagatgtgat ccaagcaggt tcaagagcct gaagagcaaa
    85741 tctaccaaaa caaatacgat tgccccgccg atgagatact cccttcattc tccctctatg
    85801 ttgtttacga aattttgttc ttttggggtt atagtcgatg atagtatctt gatcccatct
    85861 ctacttcaga accggacatg atagtttcct ctcatccggc tccttgtgaa taatatatgt
    85921 aaaattggac gatcaatgtg catatgatat gtgttatata ggaataagct atgggtataa
    85981 gtatatatct acacatctat taaatattaa ataatattgt attgtggcag aaatcaatct
    86041 atccaacgga actgtccaat gcaaattcca caggcgaata ttgactcttc cggtatttgc
    86101 tccgtgggtt tacttatata tagcctcccg ctaagatcaa ttcattcttg gtttatttcg
    86161 ccatcctatc cattgaatga ttgagattcc tatagaatcc tatgcagtca cggattccat
    86221 cgttcgatag ctcccaaacc aatgcgccta ggtctttcct ctgcaatgga gcttcttatt
    86281 tcatctgtta tggggtcaat tcccttagtt tccatcgacc caaagctctt tttttcctta
    86341 ttattcataa actgaatcca ttcaattccg aacgaatcag gatgattctt atgctttatc
    86401 acattgctct ttggagggtg atttatgaac cgaccataca ataacaatat tggaagaaga
    86461 tctcatttat tctttgcccc cttttcctta ccattctcct acattcttga acatctcttt
    86521 tatctcacaa gagatacgga tctcatttgc ccctccgtgg aagaaagtat tgaagttcgc
    86581 ataactacta cgtaatgaat gtatctatag ttattaaatc cttggatctc ggcaatgcaa
    86641 agtgatctcg acaatacgaa ctaatgagtt agtttctaat tcgcactata gaccgatctg
    86701 ttattcttcc gagttcctta tagctcaaga gctcgatccg aacgagtcgt acactaagca
    86761 tagcatttct ccgagagggt caatctaatt cctattcgat ctgataaaat tgatttctct
    86821 tgtacgggga gaatggaagg ggcccatcat ccttcatccc cgaagatcca aattttgatc
    86881 cctaatactc catagatagt ttgagctgga taataacaat aatcgatttt ggctcgaatg
    86941 gtctgtgggg gaaccctacc ttctctggcc cattcgacac gggcaatctc atttccgtcg
    87001 agacgtcctg caatttgtat ttgaatacct tttatatctg cctgttcagc cagttcaata
    87061 gcttttttga ctgttcttcc aagtgaaact ctatcctcta gttgcaaggc aataaattcc
    87121 gcaagaatat tgggttctcc ataaggtttc gcaactttta ctatagcaat gtttagtttt
    87181 cgatctacag aattgagcat atttcgtaca tcaattcgca attgttcaat tccccgacct
    87241 cgactttcta tcaacaagtt gggaaatcca atatggattt cgacctgaat taaatcaatt
    87301 tttcttcgaa tttctacacg tgcaattcct ccatgattcg aggagctcct cgtatgtctt
    87361 tgtacataat ttacaatgca attgcgtatt ctttcatctt ctcggagatc ttcggaataa
    87421 ttcttttgtt gtgcaaacca atgggaacga tgactttggg ttacaccaag tctaaaacca
    87481 agtggattca ttttctgtcc catacatgtt ttcctttttt aggttctgtt ggcataatca
    87541 ggttgttcga tctgtctttt tcttccaata taatagttat atgacaggta ggtttctgta
    87601 ttggataacc acgcccttga gccctaggtc gagatctttt taaaacagca ccttcattta
    87661 cttcggctct actgacaaat aaattggcct tgttcaatcc catattgtga ttagcatttg
    87721 ctgctgcgga aggaattaat tgtaatatag gataacatgc tcgataaggc atgaattcca
    87781 gtatcataag tgcttgttcg tacgaacgac tacgaatttg attaattact ctgcgtgctt
    87841 tatgagcaga catacgtata tgtttagcta gagctcgtat ttttggactc gagttcttat
    87901 tttccattga ccttcacctc ccaattaatg atggatgagc acctcctgat tgatcaacga
    87961 cgggatctat tatcgctcct cgcatgcccg cggagaattc gagtaggtgc aaattccccc
    88021 aatttgtgac ctaccatacg atccgttata tagataggta aatgttcctt tccattatga
    88081 acagcaattg tatgaccgat cattgcgggt acaatggtag atgcccgaga ccaggttact
    88141 actattttct tctctttttt tacgtttaga ttctcaattt ttctcgataa atgattagct
    88201 acaaaaggat tctttttcag tgaacgtgcc atggtcaatt accccctccc cctttttttt
    88261 tcatagaatg gatttccaac tgctctcact tacgtcgacg aaggattaaa gcatcactat
    88321 atctattctt cttccgactc ttccttccaa gcgcagtata gccccaaggg gtcacgggtt
    88381 tttttctacc aattggggtt cttccctcac cacccccgtg gggatggtct acagggttca
    88441 taactactcc tcttactcta gggcgtttac ccagccaacg tttagatcca gctttaccaa
    88501 aagttctatt gttcacattg acattaccta cttgtccaat cgttgctgaa cagttctcgg
    88561 atattaaacg aacctcccca gatggcaatc tcaatgtggt cgatcgaccc tcttttgcaa
    88621 tcagctctgc tacagcacct gctgctctag ctaattgtcc acctttccca agtgttattt
    88681 ctatgttatg tatagccgtg cctaagggca caccggttga agtagaccct tattttaaat
    88741 aaataagaat cccttcccaa accgtacaag cctctctcga ggcatacagc tttctggatg
    88801 tatatgagag catttgcgtg tattgatatt atgttatgtc gataatcaat aaatagaacg
    88861 aaatatggga tttcgtttct catgtcctga tcctatacat cctaggtctc tctattccat
    88921 catctggctt atgtttttca tgtagcattc agaatgaatg acttcataag attacgccaa
    88981 taccccctgt atgttctgga taacgtagga ggcatgttaa acatttctct ttttttttat
    89041 cctctttttt ttttccatct tttcttttct tctccgggag atgttatcac tgtccagcct
    89101 ttaatttgcc tctgaccgtc aaatcaaatg tgagtaactc gtccctttct tcgaaacgag
    89161 gggtggcccg cccgccccgg cggccgggtt tgttcatgct tcaggcaatt tgattttctc
    89221 catattatca tatctttgga gtcaataact ttatatgagc actattgatc ccaatcaccc
    89281 gctgccgttc ctcttcagtt tccctttgag gtttatccta taaaagtacc tgagttggat
    89341 cagtgatcag tgatagattc ataggtcttg ctgtaaaccc aatcggttgc tttcgattac
    89401 gcaaatcaat gattcaaacc gcactcagag gtggggcatt tcccattgat acaggagctc
    89461 ttggaccgga agtgacggta tctcctacta tgacccctct ggggtgtaaa atatagttct
    89521 tctcaccatt cctatagtgt acgagacaaa tgtatgcact tctattaggg tcgtattcta
    89581 tggttacaat ttctccagat gtgtattttt cattccgccg aaaatcaatt ttgcgataca
    89641 gacgcttgtg acctcctcct ctatgtcttg cagtaataat tcctctacta ttacgacctt
    89701 ttctacaatg atgctgtcca aaggtaaagg tcaatctctt tcgtggactg ggccggaccc
    89761 ttccattgca acttgatatg agtctattgc ttgtgcttgg agcataagtt ctatatgaac
    89821 ggatggccat gttattaggt accttaatct aataagtctt attcctctga aataagtggg
    89881 atagaataac ctggttgaag tgtaataatc atatgtctaa aacgtattgg atgtcctatt
    89941 atcggtctta ttcttcttcc ctttcttgga ggtcgataac tattcatagc tattattttg
    90001 acaccaaaaa aaagttcaat ccaatttttc atcccccctt tggggggtct cgaacctaca
    90061 tcaaaagtat attgattcct ttctaataaa cgaatttttt tttctgtaag tactgtatat
    90121 tctatttcat tcatagatat ctcctttttc ctatctctta ggataggcca tatactgatc
    90181 agtattgtaa tgagttatcc ctaagcccca tagtacaaat ataccatact tatacgagta
    90241 ttaaaggtca tcatactgat atggatccga tctcagtatc cttttatttt tcgttcaaaa
    90301 aaaaaacaaa aaaaaaaaag aaataataat aaggttcaac gataaatatg tgcaactcct
    90361 gtgcatccag caggaattga acctgcgaat tcgccaatta tgagttgggc gctttaaccg
    90421 ttcagccatg gatgcgtgcg tataacataa ggatgcgtat aacataatat atttgttaaa
    90481 agttcaatat gttctataat acgagcatat catataaaga atatgagtat caactcaaaa
    90541 ttggtattgg tcggaaccaa atcccattca attgatgtca agtacatttg acagaggtat
    90601 acgactgaac aacttttgtt cgagagttgg ttccaagttg gttattgatc ttgcaacact
    90661 ctcattttca ctctcatttt ctgtcagagg ttgccaacca acattcaaaa gttcgtcgtc
    90721 ggagcttcta aattctcttc ttcttggaag gaatgaccat agatagggac tttcaattgg
    90781 ttcttctagg ggcggacgta gccaagtgga tcaaggcagt ggattgtgaa tccaccacgc
    90841 gcgggttcaa tccccgtcgt tcgcccataa agaaacggac tggatccaat tctttgtcat
    90901 tttcgatttc aaatgaacaa taagtctttc tatctattga gatagaatca attgaattct
    90961 tagtggttga cgcaagctct tctttatgtc aatattatat tgatatgtca ttctattcat
    91021 gatcacccaa aatatataaa taagatcttt tttgatactc tatttcaata gatccaatat
    91081 ggtttcgttt cagattgatt ggtagagaac aaatagatgt atagatctat gtacctatag
    91141 aaatcaacac ctgtattcta tcacaacgcc tatactctat caatattata gaaagaaaaa
    91201 aaaaaaaaaa agagaatgga aaagaccaaa gtcattgaat ctctttaagg atagagatct
    91261 atcaaaaact atttcattat tgtaatgtaa ttattgtaaa aaaggaatga aacgacaaaa
    91321 attgaaatcc tggatattga aattggaaga gatacgaagc tttcaatatt tattaaattc
    91381 atggaccgaa ttgaatttgg tgagattgtt cactaaaata gtttcccatc gagaacgtct
    91441 tattaagctc tttgactctc gaattcttag tacgttgctt ttgcgcgatc tacgcggttc
    91501 aagaagcaat caatctttga caatcaaagg cgtagtacta cttacattac cagcccttgt
    91561 atatcacgtg aataagaaaa gtatgattga aagaaagaag ttctattcga tgaaactgtt
    91621 tcctatgcct ataaactata ttgaacctag aaatgaaaca tcggaagaag atttcgagtc
    91681 tttcaataaa aatttgttga tctttccgca tctttctctg tctttctcaa aagggagaaa
    91741 gatctatcaa agtcacttga gaaatttgaa agaggatgct tgggttccct caaaaagaaa
    91801 agtgtgtgtc atgcctgcgt ataatcaaat tgattcttgg ggttcacgat ggtggaagaa
    91861 ttggatcata gaagagattc ttcctagttg gaagatccct caggaatcaa tagctaaaat
    91921 tgagatgtca ttgaaagaga aagatgtggg atatctaaag gggttttttg aattctatat
    91981 tgatgatctg atccgcaaag actatgattg ggaatatcat ttcgatcgtg tttttctgaa
    92041 aaataagcag gacacgatcg acttgagctc gaagcagcaa gccgaaatat tcggtaataa
    92101 tctaatttgt tatctcatgt ccgctttttg tgaaaaaatg ctattcgaag tggagggccc
    92161 attcaagcag cagaaatcga agtcaactat tgaatcgaat aatattgagc atttctccca
    92221 tcctcgatta tcctatcaag agagattcaa atggagacca cgttggtgga aaaagaatct
    92281 gtttcagatc tggaatagtt ggggtgaatc tgatcaaatt attgcagaat cttccattct
    92341 cttgaaagag aaagggtatc tctctttcca aaattatgcc gaattttata tatggcaatt
    92401 ctataaagat tcttttgtta gttgggagaa agatcagcag aaattggatc tttcgaagga
    92461 catcttaaaa gagaaattca ttcggttgaa tgatgtgaac aatgatcagc tttttagcaa
    92521 ggtacagaat ctcttgtcgg atattctata cgatttctca gaatctatct tcattaaagt
    92581 caatcattct agccaattga aaagatctta taatcgatcc atagatcatt tcgatcccat
    92641 tagtgaaaat tcaggatatg acacgaacat aagcaaaaag gatgagagaa tctcagagac
    92701 tcagagaccg ataacttggg agactcattc ggagaaggat gagaaagata tcgattcgaa
    92761 gatagatttg gctctcaatt tcactgaaaa tgagtattgg gaacctgaaa aagatctttg
    92821 tgaacggatt ttcacaaatg gatatacaaa taaaacgggg atcgagcaac taaaagaaag
    92881 atcaattctt tgggatcctt cttctattcg aataaaaaga acaaaaatag aatcagattt
    92941 gtcctcaaag cgtctctcag aagattctcc gatctcttgg acgaaagaac tatttacgga
    93001 agataagaag cctataacag agaatttgtt tccaaaggaa aggaaaagat tcatcgagaa
    93061 tttcacaaaa tcaattcgtt cttatttttt tgacatattg tcaatagatg aaccgtgcat
    93121 gggttctagt gctactaaga agcctattga aaattttcaa ttattgagaa ggcaacaaga
    93181 tgtttttttc aaatatttca ggggatcaga aaagaatggg atagttgatc cgtggaagat
    93241 aagagcattt tttcaaaatc cttcctcaga ttgtgctatt tcattagatc ccggatttca
    93301 tatgattaga aaaaatcaga gggatacaaa caaattaaat tgtattctct ttatgaaccg
    93361 gagtttgtct cggaatcgat tttcttcatt ctgtgatcaa agcaaagaac aatacatatt
    93421 acacaacaat ttccgattga aaaaaatagc tctaaaaata acagagagat tcgctctatc
    93481 aataactaag cctaatcagg tttatgataa cacatttgcc cctgatattg attatcacgt
    93541 gaatcaattc tatgaactga acaaggatag attattgaat cagatcttca accacaagaa
    93601 taaattgaag aatcaatctt tattgatcct actcaatatt actgataaag agaatgaatg
    93661 tttagatcga ataatcgaaa aagaattgat ccaaatctat tccaaaaaga gttcagaaat
    93721 aggaacccct cttaacaatt acagaactga aacttcaaat tggtataaat tgattcgtca
    93781 taagattcac aggcatttgg aaaatgcatt caataaattc tattctatga acgggtccag
    93841 tcgcaattta aaggatcaaa ttcgaacaaa ttggatagaa aatgaaagtt tgaataatgt
    93901 aacgaaagat acaattaacc aacatccatc aaattggaga aaaggtcaaa aagaatggtt
    93961 tgatcattct attcttcgag ctgagaaatg tatcaattgg aatttgaatg tgtacaaatg
    94021 gtccaatcag accgaatact tgaataaatg ttcgaaacat cttgtttcta aacaaaacga
    94081 tttgaaaaga gtgttcgatc cgattgaatc atgcactaat agagattcaa ttggttggtc
    94141 tggaagtccc aacaaaaaag attattctaa gttttctttc atttttgaaa atactgtgaa
    94201 gatttttatt tataagtttt atatttccat ctctcattcg aatgctagaa tttttaaggt
    94261 tttcattgat aagttgaaaa gtatgaatga tcaactattc aataagttgt tcaagtcaat
    94321 tggtgttcaa atcgttcatt taaaaacatt caaccccttt cttttgtatg accataatct
    94381 ttcacaaaga tcgaaattct tgatcgacga aagaacagta gcacaatctt tctatcatga
    94441 gataccggtg aatcgatttc ttatttattt attcaataat gaaaagaatt gcatggaatt
    94501 gttcgataac actgattttt cgacgatatc caacgatcga gacaactggt tgaatcccgt
    94561 aaaactatct aataaaagct catcgagagc ttctttttat aaagcaaata cactacaatt
    94621 cttcgattat tcgcatcatc ctcggttaaa ttataagaaa agattctctt cttatatgga
    94681 aaggattcat acaaaagatc ataatcttac atatggacaa ttattcaata tctcgcccat
    94741 ccgcagcaat ctgttttcct tgtccattag cgaaataaga cctgttcact tggataaaga
    94801 tactatttca cttataaagt cacaagtatc taacatattc ttacctaaag atttgcaaca
    94861 aagcggtaac caaacgtttg tatcaatcta tgacttgtac aaatctttcg acttactaac
    94921 tcgattgaat ccatttgttc atgacaaaat agatgtttcc tcgatcgaag agatttctac
    94981 aacgccttta acgagagaac gaatagtcaa tttcgaaaaa acttcttgcc agcccttctt
    95041 aaatagatcc gatttagaag aaaacaactt cgatcagtac cttaaaaggg gtttcagttc
    95101 aaacatgggt cttattcaaa ctcaatctta tcaagatgat ttactatccg aaatctttct
    95161 aaaaagaaaa gagaataacc aggaaatgct tcatcggatt cgagattggt ttgtaaaata
    95221 tagttcaacg gaaggttcaa aaaacagaat tgagaacaaa gccatagata agagaagcac
    95281 ccttttgaat ttctctaaag aggaacggaa tctcttctca ttttgttcac cgcgtttcaa
    95341 tgaacgtgct aagaaacaag agatgtatag gatctctcaa atagagagtc ttttgaaaaa
    95401 atgggatctg ttccgaacat atacgccatg gctcttgact tctgcatggt ggaaatatct
    95461 tgagaatcta cttctagaga cttttccgga gatattgcta aatagcagtg atcaacttgt
    95521 atctattttg cacgatatta tgcataaatc gaatctatcg tgggcaattt ctcatcaatt
    95581 atgggcactt ctacgatgta atttgagaac caatattttg gataaacttt ttgatttatg
    95641 gaatctttgt tcattcaagg aaatgattaa tcaaaggaat gagccatcag ttctatttat
    95701 atgggcacat ctgagattac tgaatgctcg ggagtatgaa tattcgatcc ttatcctttt
    95761 tttcgtcctt ggatattttg ttcttcgata ttctttcgtt gtttcctcag cctttattga
    95821 gttacagata caccttgaac gcatcaaaga tttaatggat ccgtcatacg cgctcgagtt
    95881 gcaaaaactg atggatcatc ctttgcctgg tctgcttttc tctatggata taagggacat
    95941 atccatctat ttcctggatg aattgatcta ttctattagg aatagaaagc tttattcacc
    96001 tataagaaga gagttgaaca gatcgtgctt cagcatggat atctctggaa aagagagaga
    96061 gctgctagtt cagtttctaa taacacaaaa aaacatctct caatttggat cgaatttgac
    96121 tcacagtcat aatttattca agaatgaatt tgattatcaa atcactgagc agccgggact
    96181 tctttacttg atctatttag ccaacactta tcagaaagat ctaatgaatc acgagttcga
    96241 tcaatctcgt ttagcagaaa gatgggtctt cctcgctttt tgtcggaaga ttacctcttc
    96301 acaaatctct aggggtttta acctcacatt ttatggaaaa cctttctcac tccacttagg
    96361 gtcatccctt tccaaaggga ttttactgat aggtcctacg gaaaccggac gatcctattt
    96421 ggtcaagggc ctagcagcag actcttatgt tcctctaata agaatatctc taaacaagtt
    96481 cctgtatgac aaaggtgaat attctaattt cctcgatata cgaagtatga ataacgtggt
    96541 gcaaaaaatg caccaattca acctcacctt cgaattggca aaaagaatgt ctccttgcat
    96601 aatctggatt ccaaacattc atgaactgaa tgtcaattac ttaactcact ttttccttgg
    96661 tttattagtg aaccatctct ctagagatga tgagaaagat tctactagaa atattcttgt
    96721 tattgcttcg actcatattc caaaaaaagt ggatccagct ccaatagctc caaatcgatt
    96781 agataggtca atcaatattc gaatgcttcc tatcccacaa cgacaaaagg aatttcctat
    96841 tcttttacgt agcaaagggt ttgactcgga aaaagagttg tcttgtccca atgaatttgg
    96901 atctagaacc ataggttcca atgcacggga tctagcagca cttgccaatg aagccttatc
    96961 aattggtatt acccaaaaga aatcagttat agacactgat acaattagat tagctcttta
    97021 tagacaaact tggggtttgc aatctataga taatcaggtt ggatccggtc aaaattacga
    97081 aatacttccc tataaggtgg ggaaggctgt tatacaaaat acacttagaa ggaattcttc
    97141 tatgaatcct ctatctatta ataatgaatt atggaagaaa aggttttatt atctgtccaa
    97201 atggtattta gaaccttcta ttgctgaaac aactatgaag gaattgacta tactccccca
    97261 tattttgggt tgcttggccg gatcagcagc tcgagattcc tggtttatat cggagcaaaa
    97321 tagagagaat tggattcctc tcgatagatt cgctgagcat gatttcgatt tagcttctgg
    97381 tcttttagaa agtcttctgg tggaatttcc atggttaggg atatgccggg gtaagtctga
    97441 taagaatcaa atcacatttg ctcctcagtc cgaaacgaga aatcatccca atatgatgcg
    97501 aaaaggggtt tcttctatgg tcaataaaat gtttatatat aaagaatatg aattgaaatt
    97561 tcaacaagaa actcccgacg caagacaaat ggatgaaaaa ttagtcaata acatagcttg
    97621 ggctcctagg atctggcgtc ttagttttct tcgcagtaat ttatttgatc gtacaaaaag
    97681 acccaatgaa ttgggatttt cgtatcagtt cggattgttt caagaggggc agatcagtta
    97741 ttgtaaaagg gttagagaga atttatggtc tctccagaaa ggaccgcata aaaaagggtt
    97801 ttatgttcat gagagaaatc attctaacgc aagacaaaag aatctacagc atatacagtc
    97861 tcaattggaa gatatatcat tacaagagcg gtttgaaatg ttaggagtat ttcaattttc
    97921 tatacaatat caaatgcgat ctaaatcctc taagaaacca atgttctttc taggaagacg
    97981 atttctttgg gatcccacgg gtttactatt tcaagatcag caccttgtgt tttcacgtcg
    98041 ggaatctttt gcaaatgaag aaatgctgaa aaggctttat attacttacg gttcaataag
    98101 aagacaagaa aagcatctct tccctaaaaa aagtatccaa ggtgcttttc gtagatataa
    98161 ttcaaaattc atgaccaatt cggtcatgaa ttcgtggaaa caattgcctc ttgcagaaaa
    98221 ggagcatatc gaggctttca aacgcattca agcaattggt atccgattga aacgtataca
    98281 gccatatact cctacatttc tatatcaacg ttggttgatt gaaaatccgc aagaaaagat
    98341 tgatcgcttc gaattgttaa ttcatcgcca aagatggttt gaaaccaata gttcattatc
    98401 gaatgaatct tttctttata atactctatc cgagagttat caatatttat caaatctgtt
    98461 cctatctaac agaatgctgt tgaatcaaat gacaaggaca ttgttgaaaa agagatggct
    98521 ttttccgaag gaaattgaac acttaattca tacaacaaaa gatagatttc acatatccat
    98581 tttagccgga agaatctgtc atcatcgatg aaagagcaat gaaatgaagt agaacgaaat
    98641 tgaccgggta gtggggtcgt ggaaacaaat gagaagttcc acatctgctt cgatttcaga
    98701 tcctattcga aaatgagtcc tttctcagtc ttgtccaaga atggaaagta tgtcagaaga
    98761 ataaaaagaa gaacaaagag ttgatagatc ttgaatttga agatatattc cttattccga
    98821 gatctcgacc gtgtaagagt gagcatagca aggaatatga gccaagtcaa ttttcttgaa
    98881 cctaatgaga tattctctac tatgcttacc ccttatttct tcgattttgg ttccggtact
    98941 cctctttttt ttttttttat tacacttccc attcggaaga aaggatctct tatttgccca
    99001 tagagtcaca ggattcaaca ttggtatagc tgttgaggct cgatcgcaac tcccagatct
    99061 tgcaagactt taagaggggt atatagattc ttctcaatct atgtccttaa ttacatatac
    99121 ctcataatta gtaagaaaca agcttcatac attctttaat gggcatagaa agaaatagaa
    99181 gcattccacc tgagatttgg tctttttcct tttttgatcc aatttctccc atatgttcct
    99241 ttttggtttc cgatgtcttt tgtttcctgt tctcattagt tcttgtttat cccatattta
    99301 gggctttagc tccatgtaac aagatgctac taccgaaaca cggaacaatt tcaatcttag
    99361 atcgaattag tacactatgc atgagctgcc taaacaagga ttattgaaca acggacaacc
    99421 agaacctatt actcactaca tcgaacaatt tccattcata aaacatccca ctaagcgaaa
    99481 atacattgga atcagtgaaa ggtccattgg aaaatgaaaa agacacatgt ccgatgaaat
    99541 ggttgttgtt atctgctctg ataacagatc attgtaataa ctaaatagat agacgtttct
    99601 cttcgtcccg ggttgataga ttttctcaat ttaaatatct cctatataga taagatacat
    99661 tccatggaag ttgaccataa cgagcttaat tgttccggag atagtatatc agcagatctg
    99721 atggccagtt cgttcaccct attcagatat tcacagccga aaggcactat attatctttc
    99781 agatatacct ttgaaggaga aagatggggt gccgctagat cacaacagac gtctattatc
    99841 caattcaccc aatctaattc accgaatagc acagatttcg ataacgccca gatatgtgcc
    99901 aaagtcactg aatgggcgag tcgccaatcc ctaaagctct ccgtggagtg tactccatct
    99961 gttgggtcac gggggggggg gcattctccc agaagtctct attgatctac ccgcatttgt
   100021 gtgattcctg ctgaggtatc tactcggggg atgggtgcag ggcggaccca ttttggaatg
   100081 gactcctcca ttcattagat agagaagatc gccaagatct tgtgatccac tgtcgagcct
   100141 attccaacag cttgagctca aatcgtatat agggaatcgt cggaatactt cgtatcaata
   100201 tcgaagaaat cgatctcggt acattgagag aatcaattag atccgatatt tgttgttgaa
   100261 ttgctcattc aataagcatt ctcaatatta tgccttgaag aggactcgaa cctccacgct
   100321 ctttagcacg agattttgag tctcgcgtgt ctaccattcc accatcaagg catcccgaaa
   100381 gtgaatcata ttccatgaat atgatatcta tattgtgatc atctatcatt atagatggaa
   100441 tgtagaatct atgacaaaga tagagtattg gagtatttat atcgatcggt tatataggtc
   100501 caagtctaat atatcatcaa attctttcga ttttcattat ccgaaggatc tttcatatgc
   100561 atccaaaata tgtacgatcg aacatctttt tttttttttt tttttttcga ttcaatagaa
   100621 gcctagagaa gcgaatatgg tacccaaata acgatatgtc aaaagcaggt tcgatcatat
   100681 gtacgcatat atcgattcct aaatggaatg gaacgacgta gatatctatc tatttacatg
   100741 cgtttgaatg accctttccc ataatgaaaa tgtacacagc cctattaata accctattct
   100801 agtctagaat gaacttctaa ttcgatgatc aagttgatct cataattaga agttcatctc
   100861 agaatctcgg cctattccca ttttggggat atcgggacaa atcgactaat tcttccggtt
   100921 agtaagagaa atattgaaca aataaatagg ccttaaaata aggtatcctg agcaattgca
   100981 ataattgggt tcattgctat tcccagtgca gtagatgctg ttacacatac aatcatactc
   101041 aactcgatag aattttttga tatgaaagaa gatggagatc ctctataatt ttgcacgtga
   101101 ggagttattt ctttgtttcg ttcagtcatt aataacttga ttatttttag ataatagtat
   101161 atagagataa cgctcataaa gggtcctatc gaaaccaata gatataagcc tgcctgccat
   101221 ccgcaccaga atagataaag ttttccaaaa aaacctgcta atggaggaat accccctaaa
   101281 gatagtaaac ataaagctaa agagaaagcc gaaaaaggat ctttcgtata taatcctgca
   101341 taatctcgaa tgttatcagt tcctgtgcgt agaccaaata atacaatgca agcaaaagtt
   101401 cctaaattca tgaaaatata gaacagcata taagttatca tgcttgcata tccattcttt
   101461 gagtctccag caattattcc aataatgata tatccaattt gacccatgga cgaatatgca
   101521 agcatacgtt tcatgctcgt ttgagtaata gcaatcaaat tgcctaatat catgctaaga
   101581 atagctaaga tttccaaaag aagatgccat tcgttcgatg aaaagtagaa aataatatcg
   101641 aaaattcgag tggctaaagc tgaagcagct actttcgaag taacagaaag aaaagcaacg
   101701 actggggtgg gagagttaga gtcgaaaaga ggatccctca ctcctttctc tcattcaaaa
   101761 ccgtgcatga gactttcatc tcgcacggct cctaagtgat aaaaaaagaa gggcataatc
   101821 atcttattcc tttttcatta ccctcctcgc gtatgtataa gaccgaatcg attcaattta
   101881 tagaaaagat tgctaatcct taacttcccg aggaatcctt catcagtggt tctcatagtg
   101941 aatcactgac tttttcgatc tttctgactt cggttccgta agaacaagtc aaaaagattg
   102001 agaaatagaa ccgtctgatt ttcttcgttc tcaatagcca tgagataatc atcttagggt
   102061 gatctttttg tcgacggatg cttttattac actcgtagtc cttgaaggat gaaaactgac
   102121 tatgtagcat ttacatcgag aatgaaagta ttgtatacgt cattggtccg atcctttgta
   102181 agaactaccc gtaataacca acttgcaaaa tatctctgtt tattaaaaga tattagtgat
   102241 ttctgacctt gctttacctt agttgttatt tcaacaaaaa tatcgcgaat aactcttggt
   102301 aaaagttatg tcttagtccg agtggggata acagtctttt tctctcccgc atgcccatag
   102361 agtttttata gatctaaaca tctctaaaaa agatagatat gtacctatta tagaggtaat
   102421 aattcgtcga acgaatcgca ctccttcata tacgtcaggg gtccattgat gaaaagggac
   102481 tagagaaagc ttgaatccaa ttcctacagt tatggatatg agcgcaatca aaattcctgg
   102541 ggagttatac atttgtgtat ttatgagacc atttactacc tcttgaagct caatctctcc
   102601 cccggataga ccgtatagcc aagaaaaccc ataaaccaga atagaagagc ttgccccacc
   102661 cataagtaaa tatttcatag tagcctcgtt agaccgtaca tctctcttgg tatatccaga
   102721 taatagataa gagcataagc tgaaacattc cagagctacg aagatagtga ctaaatcatt
   102781 agcaccacat aaaaccattc ctcctagagc agctgttaat aggaataaca ggaactctgt
   102841 tatagccatt tctgtacatt tgatgtactc cacggataga ggaatacata gagttgagca
   102901 tagtaaaatg agaaatcgaa agattttgtt gaaattgctc gtttggaaat tacccaaaaa
   102961 gctaatcgta ggttcttctc tccatcgaaa taataagacc gttatgctca ttactaaact
   103021 tgttaaagag atgaaataga accaaggtgt atctttttga tcagaggtta gatcgatcat
   103081 cagaagaaga attaggccga gaattaggat acattctggg agaatagaac ctccatggaa
   103141 gagaagcaaa tgaaactctt tcataaaaat gatctcaggg tctaattgaa aatgaagttt
   103201 tcatttcgta catgtcagat catgaattag taacttcatt caatctccga aaagtatcaa
   103261 tcttttgaaa ctttctattc ttggaatagg agatttacat aatcctcatg aataggatca
   103321 aatcttattt cagaatctta ttctttatta agcaagcctc cccgagaggg cttagttgat
   103381 ctaggactta tgtttcatcc ttgttttctt tcgttcgttc cgatagacat attgatcaat
   103441 ttctaagaat ttggggatgt taatctttcg aatctatcta tctatctata tagatagata
   103501 gatctcgatc ctgttcatag attaacggaa atgtgcaaaa gctctattgg cctctgccat
   103561 tctatgagtc tcttccttct tgcgtatagc attgccattc tccctggcag catccattaa
   103621 ttcgtaactc aatttgaaag ccatatttcg acccggcgga cgttttcgag atgcccctaa
   103681 tgaccaacga atggcaagtg cttttccttg tgtagatctg atttcaatgg gaacttgata
   103741 agtcgatcca cctacacgtc ttgcttttac tgttacattg ggagttaccc cacgtatcgc
   103801 ttggcgtaaa acagatagtg gatttttttc tgtcttttgt tgaatatttt tcatggctcg
   103861 ataaagaatt cgataagcca atgatttttt tccgtgtcta agaatacggt taaccaacat
   103921 gttaactaat cgattgcgat aaattggatc ggattttgca gtttctttct ctgcagtact
   103981 tcgacgtgac atgagtgtga aaagggttca ataatccatt tcatagaggc taaaaatgaa
   104041 tcacttattt tggctttttg actccgtatt gtagggtgga tctctaaagg tatgaaagat
   104101 ctccctccaa accgtacata cgactttcat cgaatacggc tttccacatg attatatagg
   104161 tagatatgag atctattctt tatgtatata atcctgttta ctcactttca attgagtatc
   104221 cgtttccttc cttttccttg ctatgattgg aaatctcgta ttttccatat ctgtacgatc
   104281 aagtccttag gttcccaaaa gagtgtaaaa aaaaaaaaaa agaaaagtgt ttcaaatcat
   104341 tgctatttga ctcgaacctg ttctaaaaaa gtcgaggtat tttgaattgt ttgttgacac
   104401 aagcaaagtc ggggaaaact tcttaaatga tttcaatatt gaaccttgga cgtataatag
   104461 ttccaaatct ctttagaaat aagatctttt gtcctatggt agcctgctcc agtcccctta
   104521 caaaactttc gttattaggt tagccatata cttcacatgt ttctagcaat taacacggca
   104581 tcatcataaa atgatacaag tcttagataa gaatctacaa cgcactagaa cgcccttgtt
   104641 gacgatcttt tactccgaca gcatctaggg ttcctcgaac aatgtgatat ctcacaccgg
   104701 gtaaatcttt cacccttccc cctcttacta atactacaga atgttcttgt aaattatggc
   104761 caataccagg tatataagca gtgatttcaa atccagaggt taatcgtact ctggcaactt
   104821 tacgtaaggc agagttcggt tttttggggg tggtagtgga aaagttgaca gataagttac
   104881 ctttactgtc actctacaaa accgtacatg agattctcac ctcatacggc ttctcgttca
   104941 attcttttga agtagaagaa attggattct tttcgttatt cgagaatctt catattctct
   105001 tccttgatta tgtcccaagg agtaactaga actgattcag tcacgttttc atgttctaat
   105061 cgaacacttt ccatttttct ttatgatcaa aagattggta acgaagattg ttatttttac
   105121 cagaaatatg cagatcaaat cacgatattc taagaagaat aagagatctt tatcgatcga
   105181 tttgtttcta ggacgtcctt cattccccga gaattagaaa gaaccttttc aagcttgaat
   105241 ttgttcattt gagattctat tctctttttt tcttttcttt tttttttttt ttttctcaag
   105301 tataggttct atactctata acctgatcca tttccttccc cattgagcaa agaatccgaa
   105361 acgagtaaga tttctttttt ggtcaaaagg actatgcaaa atcttcgtaa tttcttcttc
   105421 tttctctatt cctatgggta cagcgtttga agaaatggat aaccttttct tttgtattaa
   105481 tcaatattat tacatgctaa tcttttcttg atatctcgat atatcattcc tccaaatcaa
   105541 atcacaaatt ggattcaaaa ttgacgggtt aatgtgagct tatccatgcg gttatgcact
   105601 gttcgaatag gaatcaattt gatgaaagat cttggctttc gtgctttggt tcggttggcg
   105661 tgggttgtga gatcatttcg atgacctatg ttgaagggat atctatatga gatatggtct
   105721 gatcgattgc gtaaggcccg cgaatagcaa tatggccggg gaaagtatac agaaaaggca
   105781 gtattttttt ttttttctat caggtcctgt cctggcttgg tgagtccttt cttctgtgat
   105841 gaactgctgg catcagtcct acatttcgtt tctgtggacc ggagaagaag taagggctca
   105901 gcgggaagag gattgtacca tgagagagca aaggggtcaa cctgtttcaa acatacaaca
   105961 tggattttgg caatgtagct gtactctcat gtcaatagaa actcataagt atttccacgg
   106021 gggtgaatct ttgcctgcta ggtggtgaga ggatagcaat gctagttaca aattctgtct
   106081 cggtaggatg ccaatgcatt tgtatgaagt agttaacggt tgcatagggt taccattatc
   106141 ttttttgtag cgatggacct tgtatgtgtt cctaagaaaa ggaatttgtc ccttttttcg
   106201 accgaggtct cagaaaggtg tggaaacaca tcagaactta tgaatggaaa tggaaaagag
   106261 atgttgaccg aaggtagctc cgattccttc ggaaatgaga atgtctctgg tgcaagaaga
   106321 acagtttgat ccgtatcatc tttacttggt tctgtttgct ttcttgtttc aaacaatatt
   106381 gagttctttt cgtactagtg ttagatcgaa tcaaacatgc tgaacagaat cttcttcatg
   106441 cccatgtaaa acttgctcga tcgagatcgg gaaaaaagca cggattccgc agaaccatat
   106501 gttatggctc ggatcagtag gaaagactct ttttgatagg attggctcag ttgacaatag
   106561 aatccaaatt ctcccattat tattgtaata gtgtgaaaag aaggcctggc tccaagttgt
   106621 tcaagaatag taggatagtg gcgttgagtt tctcgaccgt tcgggatggt aagttcttat
   106681 ttcttgatta gtcggtcctc ttctcggatg agggtaggga agggatataa ctcagcggta
   106741 gagtgtcacc ttgacgtggt ggaagtcatc agttcgagcc tgattatccc taaaccaatg
   106801 tgagcctttc tatttctatc tgctctctcg tcgcaatcat aagaggctcg tgggattgac
   106861 atgagagggt agggatggct atactgggag tgaactccag gctgatacga agcgaatgga
   106921 tacaagttat gccctgggat gaaagacaat tctgaatcag ctttgtccac gaagaaggga
   106981 gctataagta atgcaactat gaatctcatg gagagtttga tcctggctca ggatgaacgc
   107041 tggcggcatg cttaacacat gcaagtcgga cgggaagtgg tgtttccagt ggcggacggg
   107101 tgagtaacgc gtaagaacct gcccttagga ggggaacaac agctggaaac ggctgctaat
   107161 accccatagg ctgaggagca aaaggaggaa tccgcccaag gaggggctcg cgtctgatta
   107221 gctagttggt gaggcaatgg cttaccaagg caacgatcgg tagctggtct gagaggatga
   107281 tcagccacac tgggactgag acacggccca gactcctacg ggaggcagca gtggggaatt
   107341 ttccgcaatg ggcgaaagcc tgacggagca atgccgcgtg aaggtagaag gcccacgggt
   107401 cgtgaacttc ttttctcgga gaagaagcaa tgacggtatc cgaggaataa gcatcggcta
   107461 actctgtgcc agcagccgcg gtaagacaga ggatgcaagc gttatccgga atgattgggc
   107521 gtaaagcgtc tgtaggtggc ttttcaagtc cgccgtcaaa tcccagggct caaccctgga
   107581 caggcggtgg aaactaccaa gctggagtac ggtaggggca gagggaattt ccggtggagc
   107641 ggtgaaatgc gtagagatcg gaaagaacac caacggcgaa agcactctgc tgggccgaca
   107701 ctgacactga gagacgaaag ctaggggagc aaatgggatt agatacccca gtagtcctag
   107761 ccgtaaacga tggatactaa gcgctgcgcg tatcgacccg tgcagtgctg tagctaacgc
   107821 gttaagtatc ccgcctgggg agtacgttcg caaggatgaa actcaaagga attgacgggg
   107881 gcccgcacaa gcggtggagc atgtggttca attcgatgca acgcgaagaa ccttaccagg
   107941 gcttgacatg ccgcgaatcc tcctgaaaga gaggagtgtc ttcgggaacg cggacacagg
   108001 tggtgcatgg ctgtcgtcag ctcgtgccgt aaggtgttgg gttaagtccc gcaacgagcg
   108061 caaccctcgt gtttagttgc catcattgag tttggaaccc tgaacagact gccggtgata
   108121 agccggagga aggtgaggat gacgtcaagt catcatgccc cttacgccct gggcgacaca
   108181 cgtgctacaa tggccgggac aaagggtcgc gaccccgcga gggcgagcta acctcaaaaa
   108241 cccggcctca gttcggattg caggctgcaa ctcgcctgca tgaagccgga atcgctagta
   108301 atcgccggtc agccatacgg cggtgaatcc gttcccgggc cttgtacaca ccgcccgtca
   108361 cactatggga gctggccatg cccgaagtcg ttaccttaac cgcaaggagg gggatgccga
   108421 aggcagggct agtgactgga gtgaagtcgt aacaaggtag ccgtactgga aggtgcggct
   108481 ggatcacctc cttttcaggg agagctaatg cttgttgggc attttggtgc gacaccgctt
   108541 cacacccgaa aggaagcgag ccacatctga gctaagctcg gagatggaag tattctttcg
   108601 tttctcgatg gtgaagtaga agtaagacca agctcatgag cttattatcc caggtcggaa
   108661 cgagttgata ggatcctctt tctcgttcgc ctccccatgt tgccacccgg gcagggtggc
   108721 aacatggtcg ggcagaaaag ggaaagagaa ggatagggtt tctctcgctt ctggtatagc
   108781 aggcccccca ctgggggcct gcacgacggg ctattagctc agtggtagag cgcgcccctg
   108841 ataattgcgt cgttgtgctt gggctgtgaa ggctctcagc cacatggata gctcaatgtg
   108901 ctcatcagcg cctgacccgg agatgtggat catccaaggc acattagcat ggcgtactcc
   108961 tcctgttcga accggggttt gaaaccgaac ctctcctcag gaggatagat ggggcgattc
   109021 aggtgagatc tgatgtagat ccaactttct attcactcgt gggacctggg cggtccgggg
   109081 gggccagtta tccatggctc ccccccttct cgagaatcca tacatccctt atcagtgtat
   109141 ggatggctat ctctcgagca caggttgaaa ttcagcctag atgtggaaaa tggggcacct
   109201 aacaacgcat cttcacagac caagaactac gagatcaccc ttttcatcct agggtgacgg
   109261 agggatcgta ccattcgagc cttttcatgc ttttcctgaa ggtccgaaga aagcagcaat
   109321 caataggatt ttcctaatct tcccttccct aaaggaacaa cgtgaaattc catttttcgc
   109381 ggggcccaat ctagccatag ggagagaaga atgcttggtg caaaaaactc cttggtcttc
   109441 ggccccctcg gtcactacgc acgaacggcc cccgagtgca atgggatgtc tttatctatc
   109501 tcctaacgat gggagcaggt tcgaaaaagg atcttggagt gtccagggtt ggccaggagg
   109561 gtctcttaac gccctctttt ctcttctcat cgaagttctt ttccaaatac ttgccgttgg
   109621 caaggaagaa gaaaggggaa caagcacact cggagagcgc agtacaacag agagttgtat
   109681 gctgcgtttg ggaaggatga atcgctcctt aaaaagaatc tattgattct cttccaattg
   109741 gatagtatcg taggtgcgat gatttacttc acgggcgagg tctctggttc aagcccagga
   109801 tagcccagct gcgccagggg aaatcataga aaaagcatct gatttgttca tgcatgctcc
   109861 acttggcccc ggtaggggat atagctcagt tggtagagct ccgctcttgc aattgggtcg
   109921 ttgcgattac gggttggatg tctgattgtc tagacggtaa tgatggtatc tcttacctaa
   109981 accggtggct cactttttct cagtaatggg gaagaggacc ggaacatgcc actgaagaac
   110041 tctactgaga caaagatggg ctgtcaagaa cgtagagaag gtaggatggg tagttggtta
   110101 gatccagtat ggatcgtaca tgggcgatag ttggagtcgg cggctctccc agggttacct
   110161 catccgggat ccctggggaa gagaatcaag ttggcccttg cgaacagctt gatgcactat
   110221 ctcccttcaa cccttcgagc aaaatgtggc aaaaggaagg aaaagccatg ccatggaccg
   110281 accccatcgt ctccaccccg taggaactac gagatcgccc caaggatacc gaaggcatcc
   110341 aggggtcaca gaccgaccat ataccctgat cgagaagtgg agcgcattag ctgtccgctc
   110401 cggttgggca ggaagggtcg gagaagggca atcactcatt cttaatacca aagggtcggg
   110461 cggaagaagg ggagagctct ccgttcctgg ttctcttgta gctggatact ccagaactac
   110521 aagaaatccc tggaatggga ttccaactca gcaccttttg ggaagagttg ctctttggag
   110581 agcacagtac gatgaaagtt gtaagctgtg ttcggggggg agttattgtc tatcgttggc
   110641 ctctatggta gaatcagtcg gggaggcctg agagacgatg gtttaccccg tggcggatgt
   110701 cagcggttcg agtccgctta tctccagccc gtgatcttag ccgatgcaat tggtatatga
   110761 tagcacgaaa tacaatggta tatgatagca cgaaattctt ccgatccggc agtttgatct
   110821 atgatttctc attcatggac gttgataaga tccttccatt tagtagcacc ttatgatggc
   110881 atagccctca acggcgaggt tcaaacgagg aagggctcac ggtggatacc taggcacccg
   110941 gagacgagga agggcgtagc aagcgacgaa atgcttcggg gagttgaaaa taagcataga
   111001 tccggagatt cccgaatagg ttaacccttt taactgctgc tgaatccatg ggcaggcaag
   111061 ggacaacctg gcgaactgaa acatcttagt agccagagga aaagaaagca aaagcgattc
   111121 ccgtagtagc ggcgagcgaa atgggagcag cctaaaccgc gaaaaacggg gttgtgggag
   111181 agcaatctaa gcgtcgtgct gctaggcgaa gcggttgagt cctgcaccct agatggtgag
   111241 agtccagtag ccgaaagcat cattggctta cgctctaacc cgagtagcat ggggcacgtg
   111301 gaatcccgtg tgaatcagca aggaccacct tgcaaggcta aatactcccg ggtgaccgat
   111361 agcgaagtag taccgtgagg gaaaggtgaa aagaaccccc atcggggagt gaaatagaac
   111421 atgaaaccgt aagctcccga gcagtgggag gagaattgga tctctgaccg cgtgcctgtt
   111481 gaagaatgag ccggcgactc ataggcagtg gcttggttaa gggaacccac cggagccgta
   111541 gcgagagcga gtcttcatag ggcaattgtc actgcttatg gacccgaacc tgggtgatct
   111601 atccatgacc aggatgaagc ttgggtgaaa ctaagtggag gtccgaaccg actgatgttg
   111661 aaaaatcagc ggatgagttg tggttagggg tgaaatgcca ctcgaaccca gagctagctg
   111721 gttctccccg aaatgcgttg aggcgcagca gttgactgga ccatctaggg gtaaagcact
   111781 gtttcggtgc gggccgcgag agcggtacca aatcgaggca aactctgaat actagatatg
   111841 acccccaaat aacaggggta agggtcagcc agtgagacga tgggggataa gcttcatcgt
   111901 cgagagggga acagcccaga tcaccagcta aggcccctaa atgaccgctc agtgataaag
   111961 gaggtaggag tgcaaagaca gccaggaggt ttgcctagaa gcagccaccc ttgaaagagt
   112021 gcgtaatagc tcactgatcg agcgctcttg cgccgaagat gaacgggact aagcgatctg
   112081 ccgaagctgt gggatgtcaa aatacatcgg taggggagcg ttccgcctta gagggaagca
   112141 ccagcgcggg caggtgtgga cgaagcggaa gcgagaatgt cggcttgagt aacgcaaaca
   112201 ttggtgagaa tccaatgccc cgaaaaccta agggttcctc cgcaaggttc gtccacggag
   112261 ggtgagtcag ggcctaagat caggccgaaa ggcgttgtcg atggacaaca ggtgaatatt
   112321 cctgtactac cccttgttgg tcccgaggga cggaggaggc taggttagcc gaaagatggt
   112381 tatcggttca aggacgcaag gtgaccttgc tttttttcag ggtaagaaga ggtagagaaa
   112441 atgcctcgag ccaatgtccg agtaccaggt gctacggcgc cgaagtaacc catgccatac
   112501 tcccaggaaa agctcgaacg accttcaaca aacgggtacc tgtacccgaa accgacacag
   112561 gtaggtaggt agagaatacc taggggcgcg agacaactct ctctaaggaa ctcggcaaaa
   112621 tagccccgta acttcgggag aaggggtgcc tcctcacaaa ggaggtcgca gtgaccaggc
   112681 ccgggcgact gtttaccaaa aacacaggtc tccgcgaagt cgtaagacca tgtatggggg
   112741 ctgacgcctg cccagtgccg gaaggttaag gaagttggtg acctgatgac agggaagcca
   112801 gcgaccgaag ccccggtgaa cggcggccgt aactataacg gtcctaaggt agcgaaattc
   112861 cttgtcgggt aagttccgac ccgcacgaaa ggcgtaacga tctgggcact gtctcggaga
   112921 gagactcggt gaaatagaca tgtctgtgaa gatgcggact acctgcacct ggacagaaag
   112981 accctatgaa gctttactgt tccctgggat tggcttcggg ctcttcttgc gcagcttagg
   113041 tggagggcga agaaggcctc cttccggggg ggcccgagcc atcagtgaga taccactcta
   113101 gaagagctag aattctaacc ttgcgtcagg acccacaggc caagggacag tctcaggtag
   113161 acagtttcta tggggcgtag gcctcccaaa aggtaacgga ggcgtgcaaa ggtttcctcg
   113221 ggccggacgg aaattggccc tcgagtgcaa aggcagaagg gagcttgact gcaagaccca
   113281 cccgtcgagc agggacgaaa gtcggcctta gtgatccgac ggtgccgagt ggaagggccg
   113341 tcgctcaacg gataaaagtt actctaggga taacaggctg atcttcccca agagttcaca
   113401 tcgacgggaa ggtttggcac ctcgatgtcg gctcttcgcc acctggggcg gtagtacgtt
   113461 ccaagggttg ggctgttcgc ccattaaagc ggtacgtgag ctgggttcag aacgtcgtga
   113521 gacagttcgg tccatatccg gtgcgggcgt tagagcattg agagggcctt tccctagtac
   113581 gagaggaccg ggaaggacgc acctctggtg taccagttat cgtgcccacg gtaaacgctg
   113641 ggtagccaag tgcggagcgg ataactgctg aaagcatcta agtaggaagc ccaccccaag
   113701 atgagtgctc tcctattctt acttccccga gagcctctgg tcgcaaacac ggccgagacg
   113761 acgacgggtt ctctgtcctt gcaggggatg gagcgacaga agtattgaga atccaagata
   113821 aggtcacggc gagacgagcc gtttatcatc acgataggtg tcaagtggaa gtgcagtgat
   113881 gcatgcagct gaggcatcct aacagaccga gagatttgaa ccttgttcct gcatgacccg
   113941 atcgatttga tcgggcacta gccatctatt ttcatcgttc aattgtttga caacatgaaa
   114001 ctaaaagctc tgccccgcct ctctgtccat ccaagggatg gaggaagggc agggcggagg
   114061 agggttctct acctggaagg gacacccttt tggtgtccta gagccccgtg atcactagcc
   114121 aatatgcttt tctcttatgc ccttcttcgt tcatggtttg atattctggt gccctaggcg
   114181 tggaggaacc acaccaatcc atcccgaact tggtggttaa actctactgc ggtgacgata
   114241 ctgcagggga agccctgcgg aaaaatagct cgacgccagg atgataaaaa gcttaacgcc
   114301 tcttattctt attcaaaggc cgtcctcttc aaaaccccat gcatattctg acatcccttc
   114361 tttcccactc cacacttcgg aacgcaatac ctgctcctat agagagaaac tcgcttccgc
   114421 atcttcttaa ccgggggagg gagggatatg gccggggaga ggaaaggtcc cttttggaag
   114481 ggactcctgg gggcagatcc ggtggagatg gggcctgtag ctcagaggat tagagcacgt
   114541 ggctacgaac cacggtgtcg ggggttcgaa tccctcctcg cccacaacca gccccaaggg
   114601 ggaaggtcct ttacccctcg ggggtaggga gattatgatc gggatagcgg acgcaaagct
   114661 atggaacttg gtcttcacaa aggtgcgggt ccttcgccga aatggaatga tacatggccc
   114721 gactttttcg tacagtaccc ctggtattaa ccagcatatt tgtgtttgac cccttgtaac
   114781 tctccctctc gccgccaggc ttgggcagag tattagtaga acaatacgtt cctcagcatg
   114841 aatatgcttg cttacgagaa ttgtggcctc tcgggagaat tgatgactgc atctttgatg
   114901 agctgctagc acatcacctg agaatgagaa attggctagt tggaggtagc cctaattagg
   114961 gctacagaac aagagattat cccaaatcta cgccgaggta ttgacagcat gcagggatcc
   115021 aattatcaat gacttccaag gaacgaattg atagctttac cagctagtaa cgggtcgagc
   115081 gaataggggc cgggccttcg ccccaattca gccctggaaa tgtcatcaga acggagaacg
   115141 atggatttgc tcatccgaac ttttcagcac tccaaagaga ccgttgtttc catatttttc
   115201 cgaactactg ggagtgagca catccttatc cttgtttttg gcgatttcgc attaatataa
   115261 acaaggacag ggaacatttt acctactcct aacggtcgga gcgagccctt gaataaagtg
   115321 gatctgatct ccccaagtag gatttgaacc tacgaccagt cagttaacag ccgaccgctc
   115381 taccgctgag ctactgagga agggggggtt agatctcatc tacgctcaag attcttgttc
   115441 tttggaccga cctatgacca gtgcatgaac cgttgagaag cccaaagctt ccttcggaac
   115501 ttctggaact ttgcatacac ccaccctata ttataaggag agaaggtgac gatagcaatc
   115561 cccttcgcct ccccggagag cccccaggac aaggggaggc ggcggtcaac catcaccatg
   115621 atcttctcca ctgccccgag atgcatattg atcaaccgat ctccacggtg ctgcggacct
   115681 gccagttcgc taggtatact cactctaccg aagggcaaca aagacctctc tctccctgcc
   115741 agggacaagg ggcctgctta ttatcctaag agctagaagg taatggtgag atagtctcaa
   115801 ctaacctcct ttacctgtct ttccgaaccc ttcgttgagt gaaacggagc ggacatcatg
   115861 gcacttggaa ctgctattcg atcatagaat tgattttgat cgagcaggag aaggtccccc
   115921 tgtcggtcct ttcatctctc tgcccgctcc atgctgtata gccttcgttc ggatcatggg
   115981 ctggttgaat gctgggatac gtgagattag atccgatctg ccggtgattt tggtatatga
   116041 agtagtggga agcgttgaag tgagaggaat ccatatcagc gatcgtaccg tcattacttc
   116101 aatgattgtt aattataccc gatcaatcac tatttttttt ttttttatct gtattttctt
   116161 tctcagcatt tcctttcctt ttaatccttt tttgttcaag aggaagactt ttttgaatga
   116221 tggaatatca gttctatata tgtctcatat agtatatata tgtctcatat agatagatat
   116281 ctatctataa tgagatgaac caaaaatgga ggaaggggga gagggggaat agaaagggaa
   116341 aggaagaaca gaaagaggaa taaacaattt acgtgcgaaa aacataggtt agatagatat
   116401 acataagctt atgctcttta ttatgttgga tatttagttt agttggatat ttatatgtta
   116461 catggatctc ctctcagaat gggtggaggg tttaactatt gatatgatca aatctattat
   116521 tatctattat tcctattcct attactatta ttcctattac taacatttaa ccgtttcctt
   116581 aatccataaa aaaaaaagat attaatatta atattttaat attaatattt taatattaat
   116641 ataaattaat atataattta gtatttatat ataaattaat tattaattaa tataattaac
   116701 aatataatta atattaatat aaatagaaaa cagaaatata aaacagaaat attactgcac
   116761 agagcaagaa tatgaataga taggaagatg cccgtccccc tcctaaatat ttaattccct
   116821 ctcctacaaa tagacctagg ataccaactc gatctatgat tccatcaatt acccatcgat
   116881 caaatgaata agttagttta gccaatcccc gtatacccct actaaatatt atgtcataat
   116941 atacatctat gtaacctcgg taatatgacc aattgtatat tatattgatg aattggtccg
   117001 ccaggatatc ctttaagggg ggatcctttt tataccaaaa atttggtgag gagaaattaa
   117061 taggtccata taggacaaag gctatgaata tgccagagaa tgctatacca actgagggaa
   117121 tcgcatatac gagaaattcg gaccaattgt cggggtggtt ctcatgaaaa tgggtcatcg
   117181 atggagttag ccattgagat aatctatcaa aacttattcc tccttgagca aaagaaactc
   117241 ctataaatcc aacaaataga gtggatattc ccaacgcaag tgaaggtaat agcattgcat
   117301 tgtccgattc cttaggatac agagtatccc ctttctcgag gagatgagtg gtaactggat
   117361 atctcatgct tttcctataa aattgttcca tcttccccgg gagtttaaat gctccttcag
   117421 aggaagagtt tctattcctt ggaaattgcg gcatagaacc cattacagtt ccggtgaatg
   117481 taccagattc tttctccccc cacatagata tcgaataaaa cgggataggg tcattataca
   117541 aatttacgcg tagatctcct tcgaaaacaa gaaaatacat acgggacatg taaaatgcgg
   117601 tgagtcctgc tgcgaaccga gctattcccc caagaatggg agaatataac caactaccac
   117661 taataatttc atctttagac caaaaacaag caaaaggggg aataccacaa agagaaagcg
   117721 tacctaaaag aaaggttgtt cctgtaattg gcatgtattt acttaaacca cccatgagag
   117781 ccatattttg actttcaccg ggacaatatc caacaaggga ttccatggaa tggatcactg
   117841 atccagatcc taggaacaat aaggctttag aataggcatg tgtaatcgga tggaacagag
   117901 cagctcgata agaatctgta cctagagcta acatcatata acctaattga gacatagtag
   117961 aataagccaa acctctttta agatcacttt gagcgagagc catagtcgct cccaacagag
   118021 ccgttattcc acctgtccaa gagatgagat tcatcatgaa gggtagagct ctgaaaagag
   118081 gaaacaatcg agctacgaga aaaatacccg ctgctaccat agtagcagca tgtataagag
   118141 ctgatatagg agtaggccct tccatagcat caggtaacca tacatgaagt ggaaattgtg
   118201 cggatttagc taccgggcct gagaataata gaagagcaca cagaatagca aggaataaac
   118261 taacctcatt actggcgatc gattcgtaag atcttcctga taaatatcta aattcgaaac
   118321 tccctgttat ccgatagaaa cctaggattc ctaataataa tccaaaatcc cctacacgat
   118381 tagtgataaa cgctttttga caagcattgg ctgcactggg tcgggtaaac cagaaaccta
   118441 ttaataaata agaacacatt cctactaatt cccaaaatat atatatttgc actagattag
   118501 gactaataac taaccccagc atagaaacat tgaaaaggct gagataagca aaaaacctca
   118561 catacccctg gtcatgagac atataattat cactgtagat cataaccatg attccgacag
   118621 tagtaactaa tattaacata atggaagtaa gcggatcgat caaataaccc aactctaagg
   118681 agaaattatt gtttatggtc caggaccata aatattgata gacgggaccg ccggtaattt
   118741 gctgcaagaa tagattgaaa gaaaggagca tcgctatacc tagcagggaa atgctgataa
   118801 gagcccatat atgacgaaga cccctggttg cccttggaaa aaggaataat cccaatccta
   118861 ttggtacaga ggctgaaagt ggaaggaagg gcacgatcca aacgtattta tatataagtt
   118921 ccatagaaag atcgagtaat ctttataaat atttttctta tttttttttt tttttccatt
   118981 cctggttggt ttccgatcca ctggattgcg aaaggaacga ataaaaaaaa ggcgttaacc
   119041 aggaggatgg gatgtggata tggatcccat ctatatcttt ttccttctcc ttccacaaat
   119101 cgaaagtttt aactgattca ttattaatcg atatgaaatg ctaggtgaac atgaactcta
   119161 gttcataact attgattcgg gtactcgttg acgagataga attatgcaca tcaaaaattg
   119221 tacatttttc ccatacatta tcttatatca catagacttt tatgaaccaa tagagataga
   119281 gaagagatat ttgacactct tcagaggtca cacagaaata ttcatgatga gatctggcaa
   119341 gaatcaaacc aattaaaaag ctattcctcc agttcctgat atttgatcga atctgttcga
   119401 tacatatccg cccgccgtta atccatagtc acctaaataa taaatgcata tacaatatac
   119461 ataccaaggg tgaacaactc cgaacgagcc ggatgggtct tatgatgttt gtcacttcac
   119521 atcattagga ttaggaccgg atggatgtac agagcgtcaa aacgtatatt tcttcttatt
   119581 tatttgtaat agatctacta tttatttgta atagatctac tacaaatatc aggcatttcc
   119641 gttagaaaaa aaaaaaaaaa aaaaaaaaaa aaaaaaaaaa agaaataaat aaaggatggg
   119701 agggaatatc acatgatcct cccagagatg aattgaccat ttaagaaata aacacatttt
   119761 ctagaaggag gacacggtgt acgtaggttg agacatcaac acgatttgat ttgtagtaaa
   119821 tttaatctgt caaaataagt ataaatgaac ggatgaattt tgcagtgaat cattattcat
   119881 atagggaaat aacgtaattt ttgcaaattc taaagataac ggcagagagc tggatcttta
   119941 ggtttctttg ggaatagtaa taacaagaga tatgatgcat acctatatat gcacatgtat
   120001 ctctatactg tatagaataa catgatatat aaaagtagag tacttttaat atccatttta
   120061 acatccatat agtaagatct atctagatag atatgcacac atatgtttat cacatcgaaa
   120121 tatatgaatg aaaaaaaaaa aaaaagcatt gttcatcatg gcagttccaa agaagcgtac
   120181 ttctaaactc agaaaacgaa ttcgtagaaa tgtttggaag ggaaaagcaa atcaggccgc
   120241 gataaaagct ctctccttag ctgagtctat ctcgaccggt cggtcaaaaa tcttttattg
   120301 cgcaacaaat gataagccct ctggatcatc taaatccgca ttcatcaatg aatcaaagga
   120361 ttcataatat gctcccccta ctagggggag ggggagacag caatggcata gaaatcattc
   120421 tccggttcgc tctatgcttg aggggtcgga tagacaaaag gagcaaatca tgatttggtt
   120481 ccgctacagc attcatttat ggtcgatctg ggagatcggg gatttattaa cccattcttc
   120541 ctattcttaa cccatttatt ttccatcctt attttcctgc tagggaagga ttagggttca
   120601 tcattcttaa taagaatcct ggatcgattt agcattacca ttatttatat tttatttaaa
   120661 tttctggtag ccttacctca tcaatatctt tttatctata tctatctatc tatatctatc
   120721 tatctatatc tctatatcta tagaagatat ggagatatag atagatagat atgcatttag
   120781 ataataagag cctccatatt ctttcaattt gagatagcta tagagctatg ggatcatcta
   120841 agtatagtgt tccgggggag tcacttaccc attttggtca actggagtct atgtgtcact
   120901 cgagcgaatt attgctcaga tcccggtgaa gaattactaa ttctcagata tcgggcgggc
   120961 tcttgctctt tctattctat tcgggatatc acgcaaagga ataatataat aataaaggag
   121021 atctgacccg tcgaaatcgt aatctcatcc tattctgata ttgatatcat tcaattattc
   121081 acaaatcatt attccaacga gaaagtgaaa agttacagta tgaaaccctt tcccatgtat
   121141 ctctctttat tccatactcg agatctagct gcttacattc tattgatata attgatagag
   121201 atctgttcta ttgcttaatg atggaattga atgggactct tcattcccct tcggagcagc
   121261 gggatttgaa cccgcgacct ccaccacccc aagatggcac gctaccaagc tgcgccatgc
   121321 tccgttgtaa cgaccaacac cacattgatt caatgtccaa acttatattt aacccaatct
   121381 gcattaatta ctctccctgc caaccctgtt ttgagcacat tgacgatcca gcataaataa
   121441 gctagtatag tctttaccga gccgccatgg tgaaattggt agacacgctg ctcttaggaa
   121501 gcagtgctag agcatctcgg ttcgaatccg agtggcggca ttcttagaaa agaattccgc
   121561 tgatctcctt cctattctgt tcaacccatt tctatttctc tttaaaccta tagcagatca
   121621 ttattttaga gtgactcttt ctcatttatc ctatcgtatt tctcctatcg atcctatttt
   121681 aaaatcagat gagaaaatgg gtttattatg atattcataa tcttagaaca tatattggct
   121741 cacatatctt tttctcttat ttctgttgtc actctcactt attggggaac cttggtctat
   121801 agaattgaag gactaagtag ttcgggagga aaaggcatga tagtcacttt tgtctgtaca
   121861 acgggattat tggttactcg ttggctttat tcagggcatt taccattaag taatttgtat
   121921 gagtcattca tgttcctttc atggagttca tctgcgattc atataattct agaagtacga
   121981 agccaaaaga atcgagggtt aggtgcaatc actgcaccaa gcgctatgtt aactcatggt
   122041 tttgctactt caggtcttcc gaaggaaatg caacaatcta caatgttggt acctgcccta
   122101 caatctcatt ggttaatgat gcatgtaagc atgatattgc tcagctatgc aacccttttg
   122161 tgtggatccc tatcatcaat agcttttctg gtcattgcat ctcgtagaaa tagaaggatt
   122221 cttttgcttc tcggtgcgaa agacaattca ttcatttggc cctttccctc tagggataat
   122281 tggtatttac atgaacaaga aaagattgat ttgcaaaaca attgtttttt gtcattcacg
   122341 aatcatcgta aatgtcaatt gactcaacaa ttagattctt ggagttatcg tgttattggt
   122401 ctaggctttc ttcttttaac tataggtatt ctttctggag cagtatgggc taatgaagca
   122461 tggggatctc attggagctg ggatcctaag gagacctggg cattgatcac ttggaccata
   122521 tttgcgattt atttgcatac caggttgaat aagggttggc aagatgaaaa cccagcaatt
   122581 atagcttctt taggatcctt tataatttgg atctgttatt tgggagtcga tctattagga
   122641 ataggtttgc atagctatgg atggttgatt cagcacataa ctaaaaatag actcggaccc
   122701 ttgatttatg gaaaaaaaag agtatctatt ccataaagta tagttattaa atgggattta
   122761 taaatgtaat tagtaacttg tccaagttat ttcaaatagc tatcatagaa tgatatgatc
   122821 attacttgaa ataacttgag ctacattcga aacaaattga attgttcatt ctttctaccc
   122881 cgtcctattc atctctcttc gagagatgaa taatataatt tgatctatcc catagctatc
   122941 tagttgacaa tttatctgaa aagtacgaaa aaaaaaaaag aagtagtttt tttttttttt
   123001 ttattcatgg aaggattgga acataatagc ttctacctta ttgttccata gagatagaac
   123061 tagatcggga taaggaccag cacctattac tggcagaaaa agacagattg aaataaaaat
   123121 ctctcgtggt ccagaatccg ttaaatatgg gttcgggacg tttaaaaact tatatccata
   123181 gaacattcga cgtaacatag ataacaaatg aataggagtt aatatcattc caattgccat
   123241 tattgcaaca ataactattt gaaaagtcaa agaatatttg cgactagtaa ttattcccag
   123301 aagtatcata gattccgcta cgaaaccact catccctggc aatgcgaggg aagccattga
   123361 aaagctactg aatatagtaa atattttggg cattggtata gccattgctc ctatcctgtc
   123421 aagaaaaaga gtacgtatcc cgtcgtaact tgttcctgcc gagaagaaaa gtgcagcacc
   123481 aattaatcca tgagaaatca tttgcaaaat ggctccgttg agacccgtgt ctgccatgga
   123541 accgattcct ataattacaa aacccatatg agatactgat gaataggcta ttctcctttt
   123601 caaattacgt tgactcagag aagttagagc tgcatagatg atttgaaccg ctcctactat
   123661 tactaaccaa ggcgaaaata aagaatgagc atgaggtaat aattccatat taattcgaat
   123721 tagtccatat cctcccattt tcaatagaat tccagccaaa agcatacatg tactataatg
   123781 cgcttctcca tgagtatccg gtagccaggt gtgcaaaggg agaattggca atttgatggc
   123841 ataagcgatg aagaatccta aatagagcac tatttccagt gctagaggat aatatttatt
   123901 agccaatata taaaaatcta acgttggtcc atcaaatcca tagagaccca tgcttaaaac
   123961 tcccattaag ataaaaatag aaccacctgc agtgtacaaa atgaactttg tagccgagta
   124021 tagacgtctt tttcctcccc acgtgaatag aagtaagtaa acgggaatta gttctagctc
   124081 ccacataaga aagaaaagta gaatatctcg agaagcaaat aatcccactt ggccgctgta
   124141 cattgccaac atcaagaaat aaaacaatcg gggatttcgg gtaactggcc aggcggctaa
   124201 agtggctaaa gtagtaacaa atgacgtcaa taaaataggt ccgatagaaa gtccatcaat
   124261 tcccagtctc caatgaagat caataatatc tatccagcca taatcttctt ccaattggat
   124321 caatggatcg tcaaaatgaa aatgataaca aaatgtatag atcattagga ggaactctaa
   124381 taagcagata cctagagtat accatcgaat tatcttattc cctctatgag ggaataatgg
   124441 gattaaggaa cccgcggata taggcaaaat aacaattatt gttaaccaag gtaaatcact
   124501 catgatagaa atggaagaga ttttctattg aaaaacccat gctcaagatc tcgggttgag
   124561 tatgggtttt taccagtgaa agaaaaaaaa aggagaataa caaatataag atggatctaa
   124621 caatctttgt gatctatatt gattagtaag ctagacccat gctgcgagtt gtctcatgcc
   124681 acaaataaac gcgtacactc aagaaatccg tcggacaagc agattcacac ctcttacaac
   124741 ctacgcaatc ttctgttctt ggagcagaag caatttgctt agctttacat ccttcccaag
   124801 gtatcatttc caatacatct gtgggacaag ctcgtacaca ttgagtacaa ccaatgcatg
   124861 tatcataaat tttgactgaa tgtgccattg gatctattaa ctcccattag ttaggatgtc
   124921 agaagttctc aattttataa gatctcataa tataggatgg gccactaacg agatattatt
   124981 gatattgaac gaatcagtga tcgtatactc tcagtgatat tttttaatag atatgtttat
   125041 accatgtatc tgttcagtgg ggcgaagtta cttgtataac ttcgatcttt ccggatttta
   125101 ccaaatccag ctcaactgtg ttagtcagat acaacttgcc aataagttcg atatagatcg
   125161 aataacgttc ttcatcaatc ataataatcc attgatctcg atcacataca gataagaggt
   125221 acatctacat agatttatgt atctatatct atttatatag attgatagat ggatatgcct
   125281 attatttctt tgtggatttg taaatatact cattcctgat caatccaccc ggagacccta
   125341 tgtgctccgt taccatttca acaaattaaa ttgatctaca cgaatcgatt tcctgttgcg
   125401 atatattgct aaagcaatag ctaatccaac ggctgcttca gcggctgcaa tagcggtaac
   125461 aaagatcgag aagatgtctc cctttacttg tcgacaatca aaagaattgg agaatgctac
   125521 gagatttaca ttaaccgcat tcagcattag ctcaagacac ataagcgctc taaccatgtt
   125581 ccggcttgtg atcagtccat aaataccaat agataacaaa taagcacctg aaataagtgc
   125641 atgctcaagc ataattgatc aactccccat taacctcgat tgatcggata cgaacagaag
   125701 ttctataaaa gaaagtttat tcttttatat tatctgtaag atcatgatat ttcacctgct
   125761 attttacatt cagactattt cctcccggcg agctatagta attgctccca cgagggcaat
   125821 taaaaggatt atagaaagaa gttcgaatgg aagtaaaaaa tcagttgata aatgagcccc
   125881 aatgcgttga acattgttca ttaaatcctg ttctaaaatt tgattatatt ttgtagtcag
   125941 agatatattg gaccatgatg tgttcggaat aatagcaatt aatgaacaga agagacccgt
   126001 acaaactact aaagtgatac catctccgac ggtccagaga gaaacataat ttggatcttt
   126061 ttggttattc atcaacatca cggcaaatac gatcaataca tttacagctc ccacgtagat
   126121 taggatctgt gcggcagcta cgaaatccgc gtttaataat atatataata gggatataca
   126181 aacaagaacc ggtcccaatg aaagggcaga ataaattata tttgtaagta gtactactcc
   126241 caaacctcct aatataatac ccagtcctat aggaacaaaa agaatataat gcgttggtcc
   126301 aggtagatcc attatgtgca tggtaaactt caacattcct tctcacaatc ccattcactt
   126361 aacaaagagg ttaccctatc catataccta tttgatacac cgaacatgaa tattcctact
   126421 gcaactattc ggatatgtta attagataga ctcataattc gactggtcaa tgatatatct
   126481 attccgatca atgatctact gatcaatgat atatccttag tcatattcct agtgggattt
   126541 taaataggat tactaattct cagctgatca aaacaaaaaa aaaaaaaaat agaatatatg
   126601 gtccccatct accagttatc cccgatcgga acttcatatt gagtttggag aactggtaac
   126661 agttcttgaa tcgatatgcc tgttcatagt tctttcggac aaaaaagttg aactaaagat
   126721 tgttcgaatt gtaggatccc caatcaccga tattggtgaa cgccctagag caatctgatc
   126781 ataattcaat tcatgacgat cataggtcga aagctcatat tcttcagtca tcgacagaca
   126841 atttgtggga caatactcaa cacaattccc acaaaagata caaattccgg aatcaatact
   126901 atgattttct aatcgttttt ttctaatatt ttttccaaag ttccaatcaa caacgggtag
   126961 atcgatcggg catacacgga cacatacttc acgagcaata catttatcaa attcgaaatg
   127021 aatccgccca cgaaatcgtt ctgatggaat caacttgtca tagggatatt gaatagtcat
   127081 gggtaaacga ttcatgtgat atagggtaac cataaagcct tgaccgatgt atctcgcagc
   127141 ttgtattgct cgttgactat aatctatgaa tccagtcacc atagagaaca tatggcagat
   127201 atccttgaat ggatcatttc gtatatattt ctttctcttc atagatgtat ttaatctatc
   127261 aattttggat gtgccgcagg acaggaccta tttttttttt tttttttttt tttttttttt
   127321 tttttttttt ttcattctat tttgtcacaa taaaataagt tggaaagaag ctgtcagtaa
   127381 tagattacct agagcaatgg gtaaaagaaa tttccggcca agatccaata attggtctat
   127441 cctcattctg ggcaaagtcc atctcgccgt gatagaaatg aacaagaaca gataagcttt
   127501 agctaatgtg ataaggatcc ccgtcgttat gccaacgacc tcactagttc cattaataga
   127561 atcccattcg aaatgttcaa aaattggtat ggatggaata gaaaagttcc atccgcccaa
   127621 atagagaatt gtcacaaaca atgaggaagc caatagattc agataggaag cgacataaaa
   127681 taaaccaaat tttatacccg aatattcggt ttgatgacct gctaccaatt cttcttccgc
   127741 ttctggtaga tcaaaaggca atctttcaca ttccgctagg gaagagataa aaaaagctat
   127801 aaaccctata ggttgacgcc acaaattcca tccccaaaac ccatacctag actgtgcttc
   127861 aactatatca accgtaccta aactgttaga taattatagt cgatgagaac atcactgttc
   127921 tcatctctat tccgaaaccg tacgtgaaac ttcagcttca tacggctcct caatggccat
   127981 cgagaagcat agggaacaat cctttgatat tatttctgca cctcggcaca atgggggggg
   128041 gaggagagag aataaaagag aaaagaaaca ttgaagtgct acgaattgga ccactgagat
   128101 tctgtctgct acaataacaa gagcttttga acctatctcg accttcacaa ttctttgtta
   128161 gtaacagcta gatccattaa tgaaataata caacaattcc ttctccccac tatggtatgg
   128221 ggggatccat attacattca ctcgagattc cgtcaatcac gaatgatatt tagacaatag
   128281 tctattgatt tataaaatca aaataaataa aaaaaaaaaa aaaaaaagaa ggaaaagaaa
   128341 caacctttat ccatctttcc catggagaag gataatagaa ctgcgaaaag gattacttcg
   128401 ttcctgacag ccattattat tcttattatt ttcttttttt tccagtaaat aggaacatac
   128461 tccagatcgg ggctctgggg aagtactact tgatcatccc taccaacgcc aagtcctcat
   128521 tgtcatccca ttgatataga aacatctctt aaaaatcatg tttcgttatc tttctcacta
   128581 atctttcatg tattttggtg ttcctgacca tctacttttg ctcgatcttc ggtatgatag
   128641 tatgagcttc atacagtttt tcctttgccc ccgctgtcag gcttcaatga ctaatatatg
   128701 agctggggta cacagttttc actggttgtg catgccttca ctcttgtaca tgggggatgg
   128761 gactcaatcc tattactgcg aatttgtaag ctgtttgatc tcacccatat gactatctag
   128821 tttgtttatc ggaatgaaga agaaatcttc ttcctattca tctcctttct ccttcttcta
   128881 tgaagaggag aaaagctcat attctaacga gtcacacgta gagatatgga taacacacat
   128941 aaagctagag ggatttcata actgatggat tgggcagcag ctcggagacc acctgaaaaa
   129001 gaatatttat tatttgatcc atatcccgcc ataagaagtc caagaggagc aatacttgaa
   129061 atggcgatcc agaaaaagac acctatacta agatcagcta aaacaatgtg gcggccaaag
   129121 ggaattagca aataactcga aaaaattggt ataaccacta tagctggtcc aaggctgaat
   129181 aaccaagcat cccctctaga tgggataaca tcctctttca gaattagttt gatcccatct
   129241 gccaaagctt gaagaattcc caaaggaccg gcgtattcag gcccaatacg ctgttgtatt
   129301 cctgcagata tctttctttc gagccataca ataactaata atcctattgc aactcctaat
   129361 ataggagtaa gaatgtaaat tctaatccat atgagaccgg agatctcttt tataaatccc
   129421 agtacagaag acaaatttat agcttgttcc ccgggatccg tcgtattaat cagcatttaa
   129481 cgatcaacct cccccataat gatatctata ctacctaaaa ttgtcatgat atcggccaat
   129541 ttcatgcttt taaccagttg aggaagaatt tgcaaattaa taagaccagg tgggcgaatt
   129601 ttccatctcc aggggaaaat actatcatct cccattaaaa agattcctaa ttctcctttg
   129661 ggagcttcta ctctcacata atgttcttgc tttggtgact caaaagtagg ggaagatttt
   129721 ttactaataa atcgaagttc aaagtcattc catttcgaat ctttgccttt atctaggcgt
   129781 cgggcttcca aattctcata gggtcctccc ggaattattt ttagggcctg tcgaataatt
   129841 ttgatagatt ctgtcatttc cccaattcgt accaagtaac gagctaatga atctccttct
   129901 ttttgccatt ggacctccca atcaaattca tcgtagcatt cgtaatgatc aattttacga
   129961 agatcccatt gtattccgga agctcgtagc ataggtcccg ataaacccca atctattgct
   130021 tcttccctac caatgacgcc tactccttca actcgttcta aaaagatggg attacgcgta
   130081 ataagccttt cgtattcagc tacttttggt aagaaataat cgcaaaaatc caaacattta
   130141 tctatccaac catagggtaa atctacagct actcctccga tacgaaaata attatgcatc
   130201 attcgcatac ccgtggcagc ttcgaataaa tcatatataa attccctctc tctggaaatg
   130261 taaaaaaaag gagtctgtgc accaatatca gccatgaaag gtccaagcca taacaaatga
   130321 gaagctatac gactcaactc tagcatgatc actctgatac agctagccct tctaggtacc
   130381 tgaatatttc ccaatctttc cggtgcattt accgttactg cttctgtaaa catagtagct
   130441 aaataatccc atcgtgttac atagggaaga tattggacaa ttgttcggtt ttcagcaatc
   130501 ttttccatcc ctctatgtaa ataacctaag atgggttcgc agccaataac gtcttcacca
   130561 tctagagtaa caataagtcg aagaacacca tgcatcgatg gatgatgggg acccatactt
   130621 actatcatgg agtctttttc tctagcaagc acggtcatat gtcattctcc tccgattcgt
   130681 tccataaatt ggtggaaaaa aagggggggg gacggttcac taagatccgg aatctaacaa
   130741 ccaaaaaaaa attgggattt aaacctgaaa tcaacgggtt tttagcccac gaatacttaa
   130801 ttgacctatt agatcatcgt aactaaatat atctctctta gacaaataaa ccagaagtcg
   130861 cttacgtttt cccaaaattt gccacaaacc tctttgggat gaatagtctc ttcggtgcag
   130921 ttccaaatga tgggtaagcc tcagaattcg atcagttaaa tggcatatct gagattcaac
   130981 agatccttct ttccgttctt caagaatcag agatgaacga atgggtgcat ttttttgcat
   131041 aataactatt ttattgggat agaagattga ttcatggtca gaaagaaaaa cgagattcat
   131101 taattatttt atgattcata aattaatttg ttccgagcat tcccattgaa tgacatagaa
   131161 agagtttcta ttttctcaga gaaacggggt tctccaattt atatttacag cggaatacat
   131221 atagacggga gattcctata ttgataggat cgaatagatc gaatttcaaa tggtaataca
   131281 ttctaagtat ttgagagttt tttttttttt gactcgttcc atcaacacgg aatggatgta
   131341 ttatgagata cctatctaca tatctatcta ttatccgcaa tatatccatt ttatgcgcga
   131401 aacgcatagg ttagatagag atacataggt ttattttctt tattatgatc gaatctctat
   131461 ttaatagatc ccatttacca atataaaact agggatacat acgtattctt aacataacag
   131521 atcgactccc atcatttgta ttgaaccaat atctattcat acaagccaga tcctctaatc
   131581 gataactagg ccaaagaaaa cgtttagtta tttgaactat atctgtttga tctctttcca
   131641 tgagttcttc gtagttctgt acgtcctttt catcgtaagg ttctgcattt tcatatagat
   131701 cgttctccat atcgaaacga tttagaattc taaattctct acggcgtctc ggaagcaaaa
   131761 tctcctcaaa aataagggaa cttgaaatgt tatcatcccc atctccaata attccttcgc
   131821 gtcgtgcaga tccatcaaaa agatttccat ctgtccttcc ccggaatcta tccttaaatc
   131881 ttaatgaaat acttacgatt ttatacataa ggaataagtc atccaacacc tcagataacc
   131941 ggaatggttc gataatcaat attccatcct ttactgttcc tgaaacatct ttatcaatca
   132001 aatgagacat tagatccagg tccaaatctc ctgttcgaag atagggtata gcaattcttt
   132061 ccggatcctt cattccactt aaaagagaac atatattgat gttattttca agttctctcg
   132121 ctatggattc tgcccatcta aattgaatag cagcttcaac agcttttcca tcttccaatg
   132181 ggagttctac ctcattgtat tcattgttcc cattatcctt tctttctctg cgctgaacat
   132241 ccgatccaac aaacttttct tggtcttgaa catttgatct aacatcttct tgttcttgaa
   132301 catataatct aacatcttgt ttctgttgtt ctatttcttc ccggtttcga acatttgatc
   132361 taacatcttc ttctttccca tatgatctaa aaatctcttt gcgttcctcc cgtagaagcg
   132421 attttctcgg tatgaccatc aatttaggtt tatatgtata attcattcct acaagttccg
   132481 ggaataacca taaccttaaa tttgatctgg aacgatccgt tcttatttta tgaattattg
   132541 gagaattggt aaaagagaga ttgtctcttt cttctccgct gatctcttga gaattcgtag
   132601 tatcatgaat atacctttcc ctaggaatct cttgacaatt ggtagtattt agattatccg
   132661 atgtatcaaa gagttccaat tcgggtataa taccactatt ggataggatc tcttcccgtt
   132721 cattctgtcg tactggcagc ccactaagac ctaagtcttt tgtgaaatca atataactat
   132781 acgaaaaaag attgtatctg caacgtttgt tcagtttcca gggttgtccc ggagaaagtt
   132841 tcaccaaaaa agggggatat ccctgttgtt gctcataggg aatgaatcta ttttcttcat
   132901 aggaatgaag aaaatctcga tcatcaatta tccgttgctt attcatttca ttcctccatc
   132961 tctgtggtgc tattccagac catatatgtg aggataaatt gtaccgatcg caacatttta
   133021 cccactcttt ccagccattt cctctcaaat cttgcggttc tttagaatac aatattcttt
   133081 gtatatctaa gaattctttg atattatctt tgataaaagg atacgatgtt tgatattgta
   133141 atagatattt tgaatgggac ttgttcattg ttcttatttg ccatatctcg tgaaatatat
   133201 atgcttggga cattaagatc atgtcccgat cggggccaac ttgtaaatct cgtatctctt
   133261 tgggaattga atggtagttg gagattttat ccccatttgt ctccgagata tcgttcttaa
   133321 aaggatagat tcttctgtaa attgctacaa gattcctcgt cgatctaata taaaattgta
   133381 tgtttaacct gatgaggcga ataacactta gggaaatatc tctgcccatt attccaataa
   133441 atatattcat taaatagggc catttcaaaa tcaatcgtac acttctcttt ataaattgaa
   133501 caagtatttg ccgaatctga accaatcgct ttttgaattc cgatcctata taaacagaac
   133561 attgattatt ctttttctct agatcaatat taatccctaa attcactaga tatttatcag
   133621 taatctgttt gatctgatca ttcgttgtgg ttgtccaatc atctagaccc tcaatatttg
   133681 ttcgagttcc atatccagat cgatcctgaa tctccggtgg aaaatttgca ctactcgcag
   133741 gcccagtccc aattagtaat tgatatttct tcaggatctg gttatttatt ccgatatctc
   133801 ttgtacttat attatccggt tgaggctcgg gtttctttat tcgtcctatt cctgatagaa
   133861 ccgttcttat caatcgtcct ttcaattctt tgataatggg ttcccaaaag gaaggtattc
   133921 tttttggata gccaaaaggt acttcagttt ccaaacccca ggtcgttaaa tagctagaac
   133981 tcgatttttc tcctttgtca atttggagct cagattcatg ccagggtttc aaacgaaaag
   134041 ggaatagaat ctttatctga ataccatctc tgagccatct gtccggaaat tctgtttctg
   134101 agaattcaat cccgtcataa gtgcatttga tatgaatttc tctactccat tctccccaat
   134161 cttcatccca ttcggggact tgaaataata gcatacgacc aatattttta gttattatta
   134221 atgagggtaa tattatatgt tttctaagaa ttgattgggt cactaagata aaacctctta
   134281 ttttttgatt tagtgagaaa tccaatttgt ctgctattga gagacgatca acttttgatc
   134341 tctccccaga ataagttctt cccgattccg agtctttatt cataaaattc gtaacaattt
   134401 gtttcagatc tactctattg ggtatatcaa aagaatcttt tggaaaagtg ggtatttcta
   134461 ttcttcccag aaataggaat aaaggggaat gtgcacccgt ttgtatcatt ttccatatta
   134521 cagttctacg tctttgagca cgcatggatc cttttactag gttccgacga aaatctgact
   134581 cttctgaata acgtctcaca attctctgta ttccgttcgg gtcgataatt gttatactcc
   134641 tgatctttct tgggcgaaga tcatttattg agggtatgaa gtcatatcta ccacttctca
   134701 aattgtagga ccatcgaggc acatgtttct gaacctctgt aatttcgaaa ggttcattgc
   134761 agagtatttt cccgcaaagg gcaggaacat cttttatttt ggtcgaatca ctcgtagatg
   134821 aattattcca aagatcccgg agtgctgtcc attccttctg tcccaaatgc tcaaaaagtg
   134881 aagcctgttc cgcaggagga agactaagga ttaattccca tctcatggga cttgtagaca
   134941 taacattttt atcgtcaatc ataccaggaa tatccaacaa ataccttgta taggtctctt
   135001 tattacatga agctatttcc aatagaacct caatatagat ctttcgatca catgagacta
   135061 tttctgaaaa atatctcaac gagtcttttg catgaatctc ttcattattc gaagccattt
   135121 ccaaagaatc tattctatga attcctcgat cgttcaaata agctatattt ggcaaatcct
   135181 tcgtatagat ctcccgattt tctgaatttc ggatcatttg ctccgctaat agataaagtt
   135241 gttttgaaat aggttcaaat ctcttattct ctgagaattc atttctcgaa atgagcaagt
   135301 gaacagtatc tgtaggtagt ggttcccagg gcagcggaaa gtttttgcgt tccaattctt
   135361 gccaatgatc agagatccga tcttcaattt gattattcca agatccctcc gcggagtcct
   135421 tcgtagatac ctttgttaaa tccggaagat ccaaattgat tgaatcgctc aaaatccaag
   135481 gtgatcgtaa tttgtcaatt attccacgaa atggcccatt cagaaaagga tcacgcatct
   135541 taggaaagga atccccctga gatttggata atttcactcc tttttccacc gcatctccaa
   135601 caggggatcc attgcctaga gcttctattc gattcctgaa ttcatcgccc aagctcttct
   135661 ttctccgttc ttcagtacaa atccatcgat aataaatatc ttcggatgag gaaaaggtat
   135721 ttgaaagatc cctatatttt ccgatccttt cccaaaatac cgacatacta ggtagagatg
   135781 tgaaagatac cctttgcttt tcatcgctta aacatgtgtc gaagaaatat tgggatactc
   135841 cagcctttac aggacctgag tgagtaaatg gactatttct gatatatcgt aatggcctat
   135901 tccatctgcg atgatcgaac aaaataatgg gccatggttg atcgaaccat ggtgattctt
   135961 cattggggag tccttgaaac tcattttgat tcctatacac aaagtcatca tttatttctt
   136021 tattataaag aataaacggc gatggagttc tgcccaaata taataagcag aaataataaa
   136081 taagaatact aaaagttcta tttatataac gttttaatat agtatagcct ataggtgaat
   136141 cacgttctat acgaaaatat gccaatcttg ccaatcttat gaataaaaca tgaccaccca
   136201 accaaccaca aaaactactt attacaaata atatattatt gctataacga aaaagaaaaa
   136261 ggttcatcag tcttgttaat atgggacttg gtaaaataat aggattcagt aattgaaaaa
   136321 tcagactatc cataaataga cctagaattc caggattttt tagtgaattt atggggtgca
   136381 gagattttga atttgaaagt ttctcggtgg tatggaaaca atgaagaaac atgtaaggta
   136441 caactagtaa ggttattgcg tgaggtttac ccaacgctgc atagataggt gaatagtaca
   136501 tcgataaaaa gactattaat tgccccataa tagaaccact tatagctact ataccctcag
   136561 cagttccttc cagaaggaaa gttctcatag ggaatatctg agaaagacca atgggcaagg
   136621 tggtaataaa tccgtaatat agtccaaata aaatgatcgg acctgatatt tctacccgtg
   136681 atgatattga atcccatggt agactcagta ctataagtat catattcaaa atccttcttt
   136741 aaagacgtgt aatgataata taaattattc cgatatctcc catatctggg agatatggat
   136801 atgaatattt attattttct acattcatga attcaatttc atagaattgg tccaaatttg
   136861 caattgatct ttgctcgatc tttccatata tgcacatatg cacatccatg tctataacat
   136921 agatttaaca tatatacata tgccattagc acatatattc gatccggaaa tattgctatt
   136981 ggtgggatat ttagagcttg ttgtcccttt tgactaggct ggtccggccc aagtcttcta
   137041 aatcgtcgtt acgccgcaag ggtcgggtga ctaattcaag gacattcctc gcattggcaa
   137101 atccgtgaat ctgcgcaaaa gtgaattcaa ccgaccattt agtattcatt cctcttgctt
   137161 ctaacggatc agcatgagcc attccggtga tggctacgtc gggttgtaac tcacgcatac
   137221 gccgtatttg attataatta tctggttttt ccacaattcg tggtatcggc acgcacatct
   137281 ctatacatgt atctcgtaaa agtgctaatt cagcagcttg atatcgttta tccatatatg
   137341 gaataccaat ctcataaacg atcattccac atctaattaa gaatcttgct agaggtattt
   137401 ctagcagatt atctcccatg aaaaatacag attttccacg caccaaagaa atataatcct
   137461 tcaaactttc ccacgtccgt ttctcccttt tttccaggcc ttgggtttca atatcaaata
   137521 caggacaaat cttttcgatc caagcacgcg ttccgtccgg accgatagga aaaggagctc
   137581 caattaatct acatctttca cgtcttacca aagttgctgc cgtacgaccc agaaatggat
   137641 tgacaccaca gacatagact ccatcaccta atgatggaag atgagtatat ctatgggcgg
   137701 gtaaccaacc tgataccttg acggattgat gccttaattc cggattgagt tgagaagtta
   137761 catttgaagg tagggatcca aaaagagtca agggaggatg atctacatac tctactagtt
   137821 cttctttttt taggagagga gggaagggga ataaatcttg catagttcca ttccgttcat
   137881 gaacgaagga ttcctgttct aaacaacgat gtgccatcgc agctagcaca gtgtcttccc
   137941 cctgagtaga agcataatcc agcccatttg ctcttgctac tacaattggt attccaatct
   138001 cagattccaa ttttggtgcc atactttcta aatccattct tattatttct gtagtacaag
   138061 tacctatcca tatgatgaca ttgggatttc tatctttttt tattcgaata caaagtcttt
   138121 tcaattcttc ataatcattc aattgagccg aaatatctcc ttcttctaat tctgccattg
   138181 catagcgagg ctctgcaaag atcataactc caagtgcatt ttgtagaaaa taaccacatg
   138241 tcttcgtgcc tatcaccaaa aagaaactgt cttcaatctt ttggtataac caagatacgc
   138301 agctaatggg acaaaaagta tgataattac ccgttttgca ttcaaaggtg atagtttcag
   138361 agatctccac tggcataaag aaatcttcca acgaaccgat caacgaatca attgttgatc
   138421 tcaaaccatc gtaaatccaa gcaaattttc ctgattcttc tcctgttctc catcattaat
   138481 gggacttagg taggaatcgg aaagtaaact gaagaattct cgatccggaa tctcttttgg
   138541 tacaatacct tctggttgag acaacatctg atctgctatg ttcaaataat gttcacacac
   138601 atggctaagg gatggctcag attcaaccat ttcaaataag gttttaccct tgactctaga
   138661 tattcgaatc tcttcgataa gaggtaagac ctctattata ggcattggac agacttctac
   138721 atattcattg ataaggtctc ttttagatgt acgatttccg accaagcctg ctaatcgaag
   138781 tatatgtgta cgagcttttt ccccaataga gacagcaata cgattggctg caaataacgc
   138841 atcaaatcca ttatctgtga ttattacgca ataatccgca tagttcaatg gagcagcaaa
   138901 acctccacaa actacatcac ctagtacatc gaataataca atatcatatt catgaaatgc
   138961 atttaattct ttcaacaatc ttacagtctc tcctaccaca tatcccccac atccggctcc
   139021 tgcgggtggc ccccctgctt ctacacagtc tactcctcca taacccttgt gaatcacatc
   139081 ttcgggccaa acatcctcat aatgataatc cttggactgc aaagtatcta taattgtagg
   139141 tatcagaaat cctgtaagag taaaggtact atcgtgtttt ggatcgcatc caatttgtaa
   139201 tacttttcca ccacgtcttg ctagggctat tgagatatta cagctagtcg ttgatttacc
   139261 aattccgcct tttccgtaaa ctgctatttt catctacaaa tctcccgtta ttaataataa
   139321 ttgaatcttc ctccccgttc cagatatctt ttttttttat ggattaagga aacggttaaa
   139381 tgttagtaat aggaataata gtaataggaa taggaataat agataataat agatttgatc
   139441 atatcaatag ttaaaccctc cacccattct gagaggagat ccatgtaaca tataaatatc
   139501 caactaaact aaatatccaa cataataaag agcataagct tatgtatatc tatctaacct
   139561 atgtttttcg cacgtaaatt gtttattcct ctttctgttc ttcctttccc tttctattcc
   139621 ccctctcccc cttcctccat ttttggttca tctcattata gatagatatc tatctatatg
   139681 agacatatat atactatatg agacatatat agaactgata ttccatcatt caaaaaagtc
   139741 ttcctcttga acaaaaaagg attaaaagga aaggaaatgc tgagaaagaa aatacagata
   139801 aaaaaaaaaa aaatagtgat tgatcgggta taattaacaa tcattgaagt aatgacggta
   139861 cgatcgctga tatggattcc tctcacttca acgcttccca ctacttcata taccaaaatc
   139921 accggcagat cggatctaat ctcacgtatc ccagcattca accagcccat gatccgaacg
   139981 aaggctatac agcatggagc gggcagagag atgaaaggac cgacaggggg accttctcct
   140041 gctcgatcaa aatcaattct atgatcgaat agcagttcca agtgccatga tgtccgctcc
   140101 gtttcactca acgaagggtt cggaaagaca ggtaaaggag gttagttgag actatctcac
   140161 cattaccttc tagctcttag gataataagc aggccccttg tccctggcag ggagagagag
   140221 gtctttgttg cccttcggta gagtgagtat acctagcgaa ctggcaggtc cgcagcaccg
   140281 tggagatcgg ttgatcaata tgcatctcgg ggcagtggag aagatcatgg tgatggttga
   140341 ccgccgcctc cccttgtcct gggggctctc cggggaggcg aaggggattg ctatcgtcac
   140401 cttctctcct tataatatag ggtgggtgta tgcaaagttc cagaagttcc gaaggaagct
   140461 ttgggcttct caacggttca tgcactggtc ataggtcggt ccaaagaaca agaatcttga
   140521 gcgtagatga gatctaaccc ccccttcctc agtagctcag cggtagagcg gtcggctgtt
   140581 aactgactgg tcgtaggttc aaatcctact tggggagatc agatccactt tattcaaggg
   140641 ctcgctccga ccgttaggag taggtaaaat gttccctgtc cttgtttata ttaatgcgaa
   140701 atcgccaaaa acaaggataa ggatgtgctc actcccagta gttcggaaaa atatggaaac
   140761 aacggtctct ttggagtgct gaaaagttcg gatgagcaaa tccatcgttc tccgttctga
   140821 tgacatttcc agggctgaat tggggcgaag gcccggcccc tattcgctcg acccgttact
   140881 agctggtaaa gctatcaatt cgttccttgg aagtcattga taattggatc cctgcatgct
   140941 gtcaatacct cggcgtagat ttgggataat ctcttgttct gtagccctaa ttagggctac
   141001 ctccaactag ccaatttctc attctcaggt gatgtgctag cagctcatca aagatgcagt
   141061 catcaattct cccgagaggc cacaattctc gtaagcaagc atattcatgc tgaggaacgt
   141121 attgttctac taatactctg cccaagcctg gcggcgagag ggagagttac aaggggtcaa
   141181 acacaaatat gctggttaat accaggggta ctgtacgaaa aagtcgggcc atgtatcatt
   141241 ccatttcggc gaaggacccg cacctttgtg aagaccaagt tccatagctt tgcgtccgct
   141301 atcccgatca taatctccct acccccgagg ggtaaaggac cttccccctt ggggctggtt
   141361 gtgggcgagg agggattcga acccccgaca ccgtggttcg tagccacgtg ctctaatcct
   141421 ctgagctaca ggccccatct ccaccggatc tgcccccagg agtcccttcc aaaagggacc
   141481 tttcctctcc ccggccatat ccctccctcc cccggttaag aagatgcgga agcgagtttc
   141541 tctctatagg agcaggtatt gcgttccgaa gtgtggagtg ggaaagaagg gatgtcagaa
   141601 tatgcatggg gttttgaaga ggacggcctt tgaataagaa taagaggcgt taagcttttt
   141661 atcatcctgg cgtcgagcta tttttccgca gggcttcccc tgcagtatcg tcaccgcagt
   141721 agagtttaac caccaagttc gggatggatt ggtgtggttc ctccacgcct agggcaccag
   141781 aatatcaaac catgaacgaa gaagggcata agagaaaagc atattggcta gtgatcacgg
   141841 ggctctagga caccaaaagg gtgtcccttc caggtagaga accctcctcc gccctgccct
   141901 tcctccatcc cttggatgga cagagaggcg gggcagagct tttagtttca tgttgtcaaa
   141961 caattgaacg atgaaaatag atggctagtg cccgatcaaa tcgatcgggt catgcaggaa
   142021 caaggttcaa atctctcggt ctgttaggat gcctcagctg catgcatcac tgcacttcca
   142081 cttgacacct atcgtgatga taaacggctc gtctcgccgt gaccttatct tggattctca
   142141 atacttctgt cgctccatcc cctgcaagga cagagaaccc gtcgtcgtct cggccgtgtt
   142201 tgcgaccaga ggctctcggg gaagtaagaa taggagagca ctcatcttgg ggtgggcttc
   142261 ctacttagat gctttcagca gttatccgct ccgcacttgg ctacccagcg tttaccgtgg
   142321 gcacgataac tggtacacca gaggtgcgtc cttcccggtc ctctcgtact agggaaaggc
   142381 cctctcaatg ctctaacgcc cgcaccggat atggaccgaa ctgtctcacg acgttctgaa
   142441 cccagctcac gtaccgcttt aatgggcgaa cagcccaacc cttggaacgt actaccgccc
   142501 caggtggcga agagccgaca tcgaggtgcc aaaccttccc gtcgatgtga actcttgggg
   142561 aagatcagcc tgttatccct agagtaactt ttatccgttg agcgacggcc cttccactcg
   142621 gcaccgtcgg atcactaagg ccgactttcg tccctgctcg acgggtgggt cttgcagtca
   142681 agctcccttc tgcctttgca ctcgagggcc aatttccgtc cggcccgagg aaacctttgc
   142741 acgcctccgt taccttttgg gaggcctacg ccccatagaa actgtctacc tgagactgtc
   142801 ccttggcctg tgggtcctga cgcaaggtta gaattctagc tcttctagag tggtatctca
   142861 ctgatggctc gggccccccc ggaaggaggc cttcttcgcc ctccacctaa gctgcgcaag
   142921 aagagcccga agccaatccc agggaacagt aaagcttcat agggtctttc tgtccaggtg
   142981 caggtagtcc gcatcttcac agacatgtct atttcaccga gtctctctcc gagacagtgc
   143041 ccagatcgtt acgcctttcg tgcgggtcgg aacttacccg acaaggaatt tcgctacctt
   143101 aggaccgtta tagttacggc cgccgttcac cggggcttcg gtcgctggct tccctgtcat
   143161 caggtcacca acttccttaa ccttccggca ctgggcaggc gtcagccccc atacatggtc
   143221 ttacgacttc gcggagacct gtgtttttgg taaacagtcg cccgggcctg gtcactgcga
   143281 cctcctttgt gaggaggcac cccttctccc gaagttacgg ggctattttg ccgagttcct
   143341 tagagagagt tgtctcgcgc ccctaggtat tctctaccta cctacctgtg tcggtttcgg
   143401 gtacaggtac ccgtttgttg aaggtcgttc gagcttttcc tgggagtatg gcatgggtta
   143461 cttcggcgcc gtagcacctg gtactcggac attggctcga ggcattttct ctacctcttc
   143521 ttaccctgaa aaaaagcaag gtcaccttgc gtccttgaac cgataaccat ctttcggcta
   143581 acctagcctc ctccgtccct cgggaccaac aaggggtagt acaggaatat tcacctgttg
   143641 tccatcgaca acgcctttcg gcctgatctt aggccctgac tcaccctccg tggacgaacc
   143701 ttgcggagga acccttaggt tttcggggca ttggattctc accaatgttt gcgttactca
   143761 agccgacatt ctcgcttccg cttcgtccac acctgcccgc gctggtgctt ccctctaagg
   143821 cggaacgctc ccctaccgat gtattttgac atcccacagc ttcggcagat cgcttagtcc
   143881 cgttcatctt cggcgcaaga gcgctcgatc agtgagctat tacgcactct ttcaagggtg
   143941 gctgcttcta ggcaaacctc ctggctgtct ttgcactcct acctccttta tcactgagcg
   144001 gtcatttagg ggccttagct ggtgatctgg gctgttcccc tctcgacgat gaagcttatc
   144061 ccccatcgtc tcactggctg acccttaccc ctgttatttg ggggtcatat ctagtattca
   144121 gagtttgcct cgatttggta ccgctctcgc ggcccgcacc gaaacagtgc tttaccccta
   144181 gatggtccag tcaactgctg cgcctcaacg catttcgggg agaaccagct agctctgggt
   144241 tcgagtggca tttcacccct aaccacaact catccgctga tttttcaaca tcagtcggtt
   144301 cggacctcca cttagtttca cccaagcttc atcctggtca tggatagatc acccaggttc
   144361 gggtccataa gcagtgacaa ttgccctatg aagactcgct ctcgctacgg ctccggtggg
   144421 ttcccttaac caagccactg cctatgagtc gccggctcat tcttcaacag gcacgcggtc
   144481 agagatccaa ttctcctccc actgctcggg agcttacggt ttcatgttct atttcactcc
   144541 ccgatggggg ttcttttcac ctttccctca cggtactact tcgctatcgg tcacccggga
   144601 gtatttagcc ttgcaaggtg gtccttgctg attcacacgg gattccacgt gccccatgct
   144661 actcgggtta gagcgtaagc caatgatgct ttcggctact ggactctcac catctagggt
   144721 gcaggactca accgcttcgc ctagcagcac gacgcttaga ttgctctccc acaaccccgt
   144781 ttttcgcggt ttaggctgct cccatttcgc tcgccgctac tacgggaatc gcttttgctt
   144841 tcttttcctc tggctactaa gatgtttcag ttcgccaggt tgtcccttgc ctgcccatgg
   144901 attcagcagc agttaaaagg gttaacctat tcgggaatct ccggatctat gcttattttc
   144961 aactccccga agcatttcgt cgcttgctac gcccttcctc gtctccgggt gcctaggtat
   145021 ccaccgtgag cccttcctcg tttgaacctc gccgttgagg gctatgccat cataaggtgc
   145081 tactaaatgg aaggatctta tcaacgtcca tgaatgagaa atcatagatc aaactgccgg
   145141 atcggaagaa tttcgtgcta tcatatacca ttgtatttcg tgctatcata taccaattgc
   145201 atcggctaag atcacgggct ggagataagc ggactcgaac cgctgacatc cgccacgggg
   145261 taaaccatcg tctctcaggc ctccccgact gattctacca tagaggccaa cgatagacaa
   145321 taactccccc ccgaacacag cttacaactt tcatcgtact gtgctctcca aagagcaact
   145381 cttcccaaaa ggtgctgagt tggaatccca ttccagggat ttcttgtagt tctggagtat
   145441 ccagctacaa gagaaccagg aacggagagc tctccccttc ttccgcccga ccctttggta
   145501 ttaagaatga gtgattgccc ttctccgacc cttcctgccc aaccggagcg gacagctaat
   145561 gcgctccact tctcgatcag ggtatatggt cggtctgtga cccctggatg ccttcggtat
   145621 ccttggggcg atctcgtagt tcctacgggg tggagacgat ggggtcggtc catggcatgg
   145681 cttttccttc cttttgccac attttgctcg aagggttgaa gggagatagt gcatcaagct
   145741 gttcgcaagg gccaacttga ttctcttccc cagggatccc ggatgaggta accctgggag
   145801 agccgccgac tccaactatc gcccatgtac gatccatact ggatctaacc aactacccat
   145861 cctaccttct ctacgttctt gacagcccat ctttgtctca gtagagttct tcagtggcat
   145921 gttccggtcc tcttccccat tactgagaaa aagtgagcca ccggtttagg taagagatac
   145981 catcattacc gtctagacaa tcagacatcc aacccgtaat cgcaacgacc caattgcaag
   146041 agcggagctc taccaactga gctatatccc ctaccggggc caagtggagc atgcatgaac
   146101 aaatcagatg ctttttctat gatttcccct ggcgcagctg ggctatcctg ggcttgaacc
   146161 agagacctcg cccgtgaagt aaatcatcgc acctacgata ctatccaatt ggaagagaat
   146221 caatagattc tttttaagga gcgattcatc cttcccaaac gcagcataca actctctgtt
   146281 gtactgcgct ctccgagtgt gcttgttccc ctttcttctt ccttgccaac ggcaagtatt
   146341 tggaaaagaa cttcgatgag aagagaaaag agggcgttaa gagaccctcc tggccaaccc
   146401 tggacactcc aagatccttt ttcgaacctg ctcccatcgt taggagatag ataaagacat
   146461 cccattgcac tcgggggccg ttcgtgcgta gtgaccgagg gggccgaaga ccaaggagtt
   146521 ttttgcacca agcattcttc tctccctatg gctagattgg gccccgcgaa aaatggaatt
   146581 tcacgttgtt cctttaggga agggaagatt aggaaaatcc tattgattgc tgctttcttc
   146641 ggaccttcag gaaaagcatg aaaaggctcg aatggtacga tccctccgtc accctaggat
   146701 gaaaagggtg atctcgtagt tcttggtctg tgaagatgcg ttgttaggtg ccccattttc
   146761 cacatctagg ctgaatttca acctgtgctc gagagatagc catccataca ctgataaggg
   146821 atgtatggat tctcgagaag ggggggagcc atggataact ggcccccccg gaccgcccag
   146881 gtcccacgag tgaatagaaa gttggatcta catcagatct cacctgaatc gccccatcta
   146941 tcctcctgag gagaggttcg gtttcaaacc ccggttcgaa caggaggagt acgccatgct
   147001 aatgtgcctt ggatgatcca catctccggg tcaggcgctg atgagcacat tgagctatcc
   147061 atgtggctga gagccttcac agcccaagca caacgacgca attatcaggg gcgcgctcta
   147121 ccactgagct aatagcccgt cgtgcaggcc cccagtgggg ggcctgctat accagaagcg
   147181 agagaaaccc tatccttctc tttccctttt ctgcccgacc atgttgccac cctgcccggg
   147241 tggcaacatg gggaggcgaa cgagaaagag gatcctatca actcgttccg acctgggata
   147301 ataagctcat gagcttggtc ttacttctac ttcaccatcg agaaacgaaa gaatacttcc
   147361 atctccgagc ttagctcaga tgtggctcgc ttcctttcgg gtgtgaagcg gtgtcgcacc
   147421 aaaatgccca acaagcatta gctctccctg aaaaggaggt gatccagccg caccttccag
   147481 tacggctacc ttgttacgac ttcactccag tcactagccc tgccttcggc atccccctcc
   147541 ttgcggttaa ggtaacgact tcgggcatgg ccagctccca tagtgtgacg ggcggtgtgt
   147601 acaaggcccg ggaacggatt caccgccgta tggctgaccg gcgattacta gcgattccgg
   147661 cttcatgcag gcgagttgca gcctgcaatc cgaactgagg ccgggttttt gaggttagct
   147721 cgccctcgcg gggtcgcgac cctttgtccc ggccattgta gcacgtgtgt cgcccagggc
   147781 gtaaggggca tgatgacttg acgtcatcct caccttcctc cggcttatca ccggcagtct
   147841 gttcagggtt ccaaactcaa tgatggcaac taaacacgag ggttgcgctc gttgcgggac
   147901 ttaacccaac accttacggc acgagctgac gacagccatg caccacctgt gtccgcgttc
   147961 ccgaagacac tcctctcttt caggaggatt cgcggcatgt caagccctgg taaggttctt
   148021 cgcgttgcat cgaattgaac cacatgctcc accgcttgtg cgggcccccg tcaattcctt
   148081 tgagtttcat ccttgcgaac gtactcccca ggcgggatac ttaacgcgtt agctacagca
   148141 ctgcacgggt cgatacgcgc agcgcttagt atccatcgtt tacggctagg actactgggg
   148201 tatctaatcc catttgctcc cctagctttc gtctctcagt gtcagtgtcg gcccagcaga
   148261 gtgctttcgc cgttggtgtt ctttccgatc tctacgcatt tcaccgctcc accggaaatt
   148321 ccctctgccc ctaccgtact ccagcttggt agtttccacc gcctgtccag ggttgagccc
   148381 tgggatttga cggcggactt gaaaagccac ctacagacgc tttacgccca atcattccgg
   148441 ataacgcttg catcctctgt cttaccgcgg ctgctggcac agagttagcc gatgcttatt
   148501 cctcggatac cgtcattgct tcttctccga gaaaagaagt tcacgacccg tgggccttct
   148561 accttcacgc ggcattgctc cgtcaggctt tcgcccattg cggaaaattc cccactgctg
   148621 cctcccgtag gagtctgggc cgtgtctcag tcccagtgtg gctgatcatc ctctcagacc
   148681 agctaccgat cgttgccttg gtaagccatt gcctcaccaa ctagctaatc agacgcgagc
   148741 ccctccttgg gcggattcct ccttttgctc ctcagcctat ggggtattag cagccgtttc
   148801 cagctgttgt tcccctccta agggcaggtt cttacgcgtt actcacccgt ccgccactgg
   148861 aaacaccact tcccgtccga cttgcatgtg ttaagcatgc cgccagcgtt catcctgagc
   148921 caggatcaaa ctctccatga gattcatagt tgcattactt atagctccct tcttcgtgga
   148981 caaagctgat tcagaattgt ctttcatccc agggcataac ttgtatccat tcgcttcgta
   149041 tcagcctgga gttcactccc agtatagcca tccctaccct ctcatgtcaa tcccacgagc
   149101 ctcttatgat tgcgacgaga gagcagatag aaatagaaag gctcacattg gtttagggat
   149161 aatcaggctc gaactgatga cttccaccac gtcaaggtga cactctaccg ctgagttata
   149221 tcccttccct accctcatcc gagaagagga ccgactaatc aagaaataag aacttaccat
   149281 cccgaacggt cgagaaactc aacgccacta tcctactatt cttgaacaac ttggagccag
   149341 gccttctttt cacactatta caataataat gggagaattt ggattctatt gtcaactgag
   149401 ccaatcctat caaaaagagt ctttcctact gatccgagcc ataacatatg gttctgcgga
   149461 atccgtgctt ttttcccgat ctcgatcgag caagttttac atgggcatga agaagattct
   149521 gttcagcatg tttgattcga tctaacacta gtacgaaaag aactcaatat tgtttgaaac
   149581 aagaaagcaa acagaaccaa gtaaagatga tacggatcaa actgttcttc ttgcaccaga
   149641 gacattctca tttccgaagg aatcggagct accttcggtc aacatctctt ttccatttcc
   149701 attcataagt tctgatgtgt ttccacacct ttctgagacc tcggtcgaaa aaagggacaa
   149761 attccttttc ttaggaacac atacaaggtc catcgctaca aaaaagataa tggtaaccct
   149821 atgcaaccgt taactacttc atacaaatgc attggcatcc taccgagaca gaatttgtaa
   149881 ctagcattgc tatcctctca ccacctagca ggcaaagatt cacccccgtg gaaatactta
   149941 tgagtttcta ttgacatgag agtacagcta cattgccaaa atccatgttg tatgtttgaa
   150001 acaggttgac ccctttgctc tctcatggta caatcctctt cccgctgagc ccttacttct
   150061 tctccggtcc acagaaacga aatgtaggac tgatgccagc agttcatcac agaagaaagg
   150121 actcaccaag ccaggacagg acctgataga aaaaaaaaaa aatactgcct tttctgtata
   150181 ctttccccgg ccatattgct attcgcgggc cttacgcaat cgatcagacc atatctcata
   150241 tagatatccc ttcaacatag gtcatcgaaa tgatctcaca acccacgcca accgaaccaa
   150301 agcacgaaag ccaagatctt tcatcaaatt gattcctatt cgaacagtgc ataaccgcat
   150361 ggataagctc acattaaccc gtcaattttg aatccaattt gtgatttgat ttggaggaat
   150421 gatatatcga gatatcaaga aaagattagc atgtaataat attgattaat acaaaagaaa
   150481 aggttatcca tttcttcaaa cgctgtaccc ataggaatag agaaagaaga agaaattacg
   150541 aagattttgc atagtccttt tgaccaaaaa agaaatctta ctcgtttcgg attctttgct
   150601 caatggggaa ggaaatggat caggttatag agtatagaac ctatacttga gaaaaaaaaa
   150661 aaaaaaaaga aaagaaaaaa agagaataga atctcaaatg aacaaattca agcttgaaaa
   150721 ggttctttct aattctcggg gaatgaagga cgtcctagaa acaaatcgat cgataaagat
   150781 ctcttattct tcttagaata tcgtgatttg atctgcatat ttctggtaaa aataacaatc
   150841 ttcgttacca atcttttgat cataaagaaa aatggaaagt gttcgattag aacatgaaaa
   150901 cgtgactgaa tcagttctag ttactccttg ggacataatc aaggaagaga atatgaagat
   150961 tctcgaataa cgaaaagaat ccaatttctt ctacttcaaa agaattgaac gagaagccgt
   151021 atgaggtgag aatctcatgt acggttttgt agagtgacag taaaggtaac ttatctgtca
   151081 acttttccac taccaccccc aaaaaaccga actctgcctt acgtaaagtt gccagagtac
   151141 gattaacctc tggatttgaa atcactgctt atatacctgg tattggccat aatttacaag
   151201 aacattctgt agtattagta agagggggaa gggtgaaaga tttacccggt gtgagatatc
   151261 acattgttcg aggaacccta gatgctgtcg gagtaaaaga tcgtcaacaa gggcgttcta
   151321 gtgcgttgta gattcttatc taagacttgt atcattttat gatgatgccg tgttaattgc
   151381 tagaaacatg tgaagtatat ggctaaccta ataacgaaag ttttgtaagg ggactggagc
   151441 aggctaccat aggacaaaag atcttatttc taaagagatt tggaactatt atacgtccaa
   151501 ggttcaatat tgaaatcatt taagaagttt tccccgactt tgcttgtgtc aacaaacaat
   151561 tcaaaatacc tcgacttttt tagaacaggt tcgagtcaaa tagcaatgat ttgaaacact
   151621 tttctttttt ttttttttta cactcttttg ggaacctaag gacttgatcg tacagatatg
   151681 gaaaatacga gatttccaat catagcaagg aaaaggaagg aaacggatac tcaattgaaa
   151741 gtgagtaaac aggattatat acataaagaa tagatctcat atctacctat ataatcatgt
   151801 ggaaagccgt attcgatgaa agtcgtatgt acggtttgga gggagatctt tcataccttt
   151861 agagatccac cctacaatac ggagtcaaaa agccaaaata agtgattcat ttttagcctc
   151921 tatgaaatgg attattgaac ccttttcaca ctcatgtcac gtcgaagtac tgcagagaaa
   151981 gaaactgcaa aatccgatcc aatttatcgc aatcgattag ttaacatgtt ggttaaccgt
   152041 attcttagac acggaaaaaa atcattggct tatcgaattc tttatcgagc catgaaaaat
   152101 attcaacaaa agacagaaaa aaatccacta tctgttttac gccaagcgat acgtggggta
   152161 actcccaatg taacagtaaa agcaagacgt gtaggtggat cgacttatca agttcccatt
   152221 gaaatcagat ctacacaagg aaaagcactt gccattcgtt ggtcattagg ggcatctcga
   152281 aaacgtccgc cgggtcgaaa tatggctttc aaattgagtt acgaattaat ggatgctgcc
   152341 agggagaatg gcaatgctat acgcaagaag gaagagactc atagaatggc agaggccaat
   152401 agagcttttg cacatttccg ttaatctatg aacaggatcg agatctatct atctatatag
   152461 atagatagat agattcgaaa gattaacatc cccaaattct tagaaattga tcaatatgtc
   152521 tatcggaacg aacgaaagaa aacaaggatg aaacataagt cctagatcaa ctaagccctc
   152581 tcggggaggc ttgcttaata aagaataaga ttctgaaata agatttgatc ctattcatga
   152641 ggattatgta aatctcctat tccaagaata gaaagtttca aaagattgat acttttcgga
   152701 gattgaatga agttactaat tcatgatctg acatgtacga aatgaaaact tcattttcaa
   152761 ttagaccctg agatcatttt tatgaaagag tttcatttgc ttctcttcca tggaggttct
   152821 attctcccag aatgtatcct aattctcggc ctaattcttc ttctgatgat cgatctaacc
   152881 tctgatcaaa aagatacacc ttggttctat ttcatctctt taacaagttt agtaatgagc
   152941 ataacggtct tattatttcg atggagagaa gaacctacga ttagcttttt gggtaatttc
   153001 caaacgagca atttcaacaa aatctttcga tttctcattt tactatgctc aactctatgt
   153061 attcctctat ccgtggagta catcaaatgt acagaaatgg ctataacaga gttcctgtta
   153121 ttcctattaa cagctgctct aggaggaatg gttttatgtg gtgctaatga tttagtcact
   153181 atcttcgtag ctctggaatg tttcagctta tgctcttatc tattatctgg atataccaag
   153241 agagatgtac ggtctaacga ggctactatg aaatatttac ttatgggtgg ggcaagctct
   153301 tctattctgg tttatgggtt ttcttggcta tacggtctat ccgggggaga gattgagctt
   153361 caagaggtag taaatggtct cataaataca caaatgtata actccccagg aattttgatt
   153421 gcgctcatat ccataactgt aggaattgga ttcaagcttt ctctagtccc ttttcatcaa
   153481 tggacccctg acgtatatga aggagtgcga ttcgttcgac gaattattac ctctataata
   153541 ggtacatatc tatctttttt agagatgttt agatctataa aaactctatg ggcatgcggg
   153601 agagaaaaag actgttatcc ccactcggac taagacataa cttttaccaa gagttattcg
   153661 cgatattttt gttgaaataa caactaaggt aaagcaaggt cagaaatcac taatatcttt
   153721 taataaacag agatattttg caagttggtt attacgggta gttcttacaa aggatcggac
   153781 caatgacgta tacaatactt tcattctcga tgtaaatgct acatagtcag ttttcatcct
   153841 tcaaggacta cgagtgtaat aaaagcatcc gtcgacaaaa agatcaccct aagatgatta
   153901 tctcatggct attgagaacg aagaaaatca gacggttcta tttctcaatc tttttgactt
   153961 gttcttacgg aaccgaagtc agaaagatcg aaaaagtcag tgattcacta tgagaaccac
   154021 tgatgaagga ttcctcggga agttaaggat tagcaatctt ttctataaat tgaatcgatt
   154081 cggtcttata catacgcgag gagggtaatg aaaaaggaat aagatgatta tgcccttctt
   154141 tttttatcac ttaggagccg tgcgagatga aagtctcatg cacggttttg aatgagagaa
   154201 aggagtgagg gatcctcttt tcgactctaa ctctcccacc ccagtcgttg cttttctttc
   154261 tgttacttcg aaagtagctg cttcagcttt agccactcga attttcgata ttattttcta
   154321 cttttcatcg aacgaatggc atcttctttt ggaaatctta gctattctta gcatgatatt
   154381 aggcaatttg attgctatta ctcaaacgag catgaaacgt atgcttgcat attcgtccat
   154441 gggtcaaatt ggatatatca ttattggaat aattgctgga gactcaaaga atggatatgc
   154501 aagcatgata acttatatgc tgttctatat tttcatgaat ttaggaactt ttgcttgcat
   154561 tgtattattt ggtctacgca caggaactga taacattcga gattatgcag gattatatac
   154621 gaaagatcct ttttcggctt tctctttagc tttatgttta ctatctttag ggggtattcc
   154681 tccattagca ggtttttttg gaaaacttta tctattctgg tgcggatggc aggcaggctt
   154741 atatctattg gtttcgatag gaccctttat gagcgttatc tctatatact attatctaaa
   154801 aataatcaag ttattaatga ctgaacgaaa caaagaaata actcctcacg tgcaaaatta
   154861 tagaggatct ccatcttctt tcatatcaaa aaattctatc gagttgagta tgattgtatg
   154921 tgtaacagca tctactgcac tgggaatagc aatgaaccca attattgcaa ttgctcagga
   154981 taccttattt taaggcctat ttatttgttc aatatttctc ttactaaccg gaagaattag
   155041 tcgatttgtc ccgatatccc caaaatggga ataggccgag attctgagat gaacttctaa
   155101 ttatgagatc aacttgatca tcgaattaga agttcattct agactagaat agggttatta
   155161 atagggctgt gtacattttc attatgggaa agggtcattc aaacgcatgt aaatagatag
   155221 atatctacgt cgttccattc catttaggaa tcgatatatg cgtacatatg atcgaacctg
   155281 cttttgacat atcgttattt gggtaccata ttcgcttctc taggcttcta ttgaatcgaa
   155341 aaaaaaaaaa aaaaaaaaag atgttcgatc gtacatattt tggatgcata tgaaagatcc
   155401 ttcggataat gaaaatcgaa agaatttgat gatatattag acttggacct atataaccga
   155461 tcgatataaa tactccaata ctctatcttt gtcatagatt ctacattcca tctataatga
   155521 tagatgatca caatatagat atcatattca tggaatatga ttcactttcg ggatgccttg
   155581 atggtggaat ggtagacacg cgagactcaa aatctcgtgc taaagagcgt ggaggttcga
   155641 gtcctcttca aggcataata ttgagaatgc ttattgaatg agcaattcaa caacaaatat
   155701 cggatctaat tgattctctc aatgtaccga gatcgatttc ttcgatattg atacgaagta
   155761 ttccgacgat tccctatata cgatttgagc tcaagctgtt ggaataggct cgacagtgga
   155821 tcacaagatc ttggcgatct tctctatcta atgaatggag gagtccattc caaaatgggt
   155881 ccgccctgca cccatccccc gagtagatac ctcagcagga atcacacaaa tgcgggtaga
   155941 tcaatagaga cttctgggag aatgcccccc cccccgtgac ccaacagatg gagtacactc
   156001 cacggagagc tttagggatt ggcgactcgc ccattcagtg actttggcac atatctgggc
   156061 gttatcgaaa tctgtgctat tcggtgaatt agattgggtg aattggataa tagacgtctg
   156121 ttgtgatcta gcggcacccc atctttctcc ttcaaaggta tatctgaaag ataatatagt
   156181 gcctttcggc tgtgaatatc tgaatagggt gaacgaactg gccatcagat ctgctgatat
   156241 actatctccg gaacaattaa gctcgttatg gtcaacttcc atggaatgta tcttatctat
   156301 ataggagata tttaaattga gaaaatctat caacccggga cgaagagaaa cgtctatcta
   156361 tttagttatt acaatgatct gttatcagag cagataacaa caaccatttc atcggacatg
   156421 tgtctttttc attttccaat ggacctttca ctgattccaa tgtattttcg cttagtggga
   156481 tgttttatga atggaaattg ttcgatgtag tgagtaatag gttctggttg tccgttgttc
   156541 aataatcctt gtttaggcag ctcatgcata gtgtactaat tcgatctaag attgaaattg
   156601 ttccgtgttt cggtagtagc atcttgttac atggagctaa agccctaaat atgggataaa
   156661 caagaactaa tgagaacagg aaacaaaaga catcggaaac caaaaaggaa catatgggag
   156721 aaattggatc aaaaaaggaa aaagaccaaa tctcaggtgg aatgcttcta tttctttcta
   156781 tgcccattaa agaatgtatg aagcttgttt cttactaatt atgaggtata tgtaattaag
   156841 gacatagatt gagaagaatc tatatacccc tcttaaagtc ttgcaagatc tgggagttgc
   156901 gatcgagcct caacagctat accaatgttg aatcctgtga ctctatgggc aaataagaga
   156961 tcctttcttc cgaatgggaa gtgtaataaa aaaaaaaaaa agaggagtac cggaaccaaa
   157021 atcgaagaaa taaggggtaa gcatagtaga gaatatctca ttaggttcaa gaaaattgac
   157081 ttggctcata ttccttgcta tgctcactct tacacggtcg agatctcgga ataaggaata
   157141 tatcttcaaa ttcaagatct atcaactctt tgttcttctt tttattcttc tgacatactt
   157201 tccattcttg gacaagactg agaaaggact cattttcgaa taggatctga aatcgaagca
   157261 gatgtggaac ttctcatttg tttccacgac cccactaccc ggtcaatttc gttctacttc
   157321 atttcattgc tctttcatcg atgatgacag attcttccgg ctaaaatgga tatgtgaaat
   157381 ctatcttttg ttgtatgaat taagtgttca atttccttcg gaaaaagcca tctctttttc
   157441 aacaatgtcc ttgtcatttg attcaacagc attctgttag ataggaacag atttgataaa
   157501 tattgataac tctcggatag agtattataa agaaaagatt cattcgataa tgaactattg
   157561 gtttcaaacc atctttggcg atgaattaac aattcgaagc gatcaatctt ttcttgcgga
   157621 ttttcaatca accaacgttg atatagaaat gtaggagtat atggctgtat acgtttcaat
   157681 cggataccaa ttgcttgaat gcgtttgaaa gcctcgatat gctccttttc tgcaagaggc
   157741 aattgtttcc acgaattcat gaccgaattg gtcatgaatt ttgaattata tctacgaaaa
   157801 gcaccttgga tacttttttt agggaagaga tgcttttctt gtcttcttat tgaaccgtaa
   157861 gtaatataaa gccttttcag catttcttca tttgcaaaag attcccgacg tgaaaacaca
   157921 aggtgctgat cttgaaatag taaacccgtg ggatcccaaa gaaatcgtct tcctagaaag
   157981 aacattggtt tcttagagga tttagatcgc atttgatatt gtatagaaaa ttgaaatact
   158041 cctaacattt caaaccgctc ttgtaatgat atatcttcca attgagactg tatatgctgt
   158101 agattctttt gtcttgcgtt agaatgattt ctctcatgaa cataaaaccc ttttttatgc
   158161 ggtcctttct ggagagacca taaattctct ctaacccttt tacaataact gatctgcccc
   158221 tcttgaaaca atccgaactg atacgaaaat cccaattcat tgggtctttt tgtacgatca
   158281 aataaattac tgcgaagaaa actaagacgc cagatcctag gagcccaagc tatgttattg
   158341 actaattttt catccatttg tcttgcgtcg ggagtttctt gttgaaattt caattcatat
   158401 tctttatata taaacatttt attgaccata gaagaaaccc cttttcgcat catattggga
   158461 tgatttctcg tttcggactg aggagcaaat gtgatttgat tcttatcaga cttaccccgg
   158521 catatcccta accatggaaa ttccaccaga agactttcta aaagaccaga agctaaatcg
   158581 aaatcatgct cagcgaatct atcgagagga atccaattct ctctattttg ctccgatata
   158641 aaccaggaat ctcgagctgc tgatccggcc aagcaaccca aaatatgggg gagtatagtc
   158701 aattccttca tagttgtttc agcaatagaa ggttctaaat accatttgga cagataataa
   158761 aaccttttct tccataattc attattaata gatagaggat tcatagaaga attccttcta
   158821 agtgtatttt gtataacagc cttccccacc ttatagggaa gtatttcgta attttgaccg
   158881 gatccaacct gattatctat agattgcaaa ccccaagttt gtctataaag agctaatcta
   158941 attgtatcag tgtctataac tgatttcttt tgggtaatac caattgataa ggcttcattg
   159001 gcaagtgctg ctagatcccg tgcattggaa cctatggttc tagatccaaa ttcattggga
   159061 caagacaact ctttttccga gtcaaaccct ttgctacgta aaagaatagg aaattccttt
   159121 tgtcgttgtg ggataggaag cattcgaata ttgattgacc tatctaatcg atttggagct
   159181 attggagctg gatccacttt ttttggaata tgagtcgaag caataacaag aatatttcta
   159241 gtagaatctt tctcatcatc tctagagaga tggttcacta ataaaccaag gaaaaagtga
   159301 gttaagtaat tgacattcag ttcatgaatg tttggaatcc agattatgca aggagacatt
   159361 ctttttgcca attcgaaggt gaggttgaat tggtgcattt tttgcaccac gttattcata
   159421 cttcgtatat cgaggaaatt agaatattca cctttgtcat acaggaactt gtttagagat
   159481 attcttatta gaggaacata agagtctgct gctaggccct tgaccaaata ggatcgtccg
   159541 gtttccgtag gacctatcag taaaatccct ttggaaaggg atgaccctaa gtggagtgag
   159601 aaaggttttc cataaaatgt gaggttaaaa cccctagaga tttgtgaaga ggtaatcttc
   159661 cgacaaaaag cgaggaagac ccatctttct gctaaacgag attgatcgaa ctcgtgattc
   159721 attagatctt tctgataagt gttggctaaa tagatcaagt aaagaagtcc cggctgctca
   159781 gtgatttgat aatcaaattc attcttgaat aaattatgac tgtgagtcaa attcgatcca
   159841 aattgagaga tgtttttttg tgttattaga aactgaacta gcagctctct ctcttttcca
   159901 gagatatcca tgctgaagca cgatctgttc aactctcttc ttataggtga ataaagcttt
   159961 ctattcctaa tagaatagat caattcatcc aggaaataga tggatatgtc ccttatatcc
   160021 atagagaaaa gcagaccagg caaaggatga tccatcagtt tttgcaactc gagcgcgtat
   160081 gacggatcca ttaaatcttt gatgcgttca aggtgtatct gtaactcaat aaaggctgag
   160141 gaaacaacga aagaatatcg aagaacaaaa tatccaagga cgaaaaaaag gataaggatc
   160201 gaatattcat actcccgagc attcagtaat ctcagatgtg cccatataaa tagaactgat
   160261 ggctcattcc tttgattaat catttccttg aatgaacaaa gattccataa atcaaaaagt
   160321 ttatccaaaa tattggttct caaattacat cgtagaagtg cccataattg atgagaaatt
   160381 gcccacgata gattcgattt atgcataata tcgtgcaaaa tagatacaag ttgatcactg
   160441 ctatttagca atatctccgg aaaagtctct agaagtagat tctcaagata tttccaccat
   160501 gcagaagtca agagccatgg cgtatatgtt cggaacagat cccatttttt caaaagactc
   160561 tctatttgag agatcctata catctcttgt ttcttagcac gttcattgaa acgcggtgaa
   160621 caaaatgaga agagattccg ttcctcttta gagaaattca aaagggtgct tctcttatct
   160681 atggctttgt tctcaattct gttttttgaa ccttccgttg aactatattt tacaaaccaa
   160741 tctcgaatcc gatgaagcat ttcctggtta ttctcttttc tttttagaaa gatttcggat
   160801 agtaaatcat cttgataaga ttgagtttga ataagaccca tgtttgaact gaaacccctt
   160861 ttaaggtact gatcgaagtt gttttcttct aaatcggatc tatttaagaa gggctggcaa
   160921 gaagtttttt cgaaattgac tattcgttct ctcgttaaag gcgttgtaga aatctcttcg
   160981 atcgaggaaa catctatttt gtcatgaaca aatggattca atcgagttag taagtcgaaa
   161041 gatttgtaca agtcatagat tgatacaaac gtttggttac cgctttgttg caaatcttta
   161101 ggtaagaata tgttagatac ttgtgacttt ataagtgaaa tagtatcttt atccaagtga
   161161 acaggtctta tttcgctaat ggacaaggaa aacagattgc tgcggatggg cgagatattg
   161221 aataattgtc catatgtaag attatgatct tttgtatgaa tcctttccat ataagaagag
   161281 aatcttttct tataatttaa ccgaggatga tgcgaataat cgaagaattg tagtgtattt
   161341 gctttataaa aagaagctct cgatgagctt ttattagata gttttacggg attcaaccag
   161401 ttgtctcgat cgttggatat cgtcgaaaaa tcagtgttat cgaacaattc catgcaattc
   161461 ttttcattat tgaataaata aataagaaat cgattcaccg gtatctcatg atagaaagat
   161521 tgtgctactg ttctttcgtc gatcaagaat ttcgatcttt gtgaaagatt atggtcatac
   161581 aaaagaaagg ggttgaatgt ttttaaatga acgatttgaa caccaattga cttgaacaac
   161641 ttattgaata gttgatcatt catacttttc aacttatcaa tgaaaacctt aaaaattcta
   161701 gcattcgaat gagagatgga aatataaaac ttataaataa aaatcttcac agtattttca
   161761 aaaatgaaag aaaacttaga ataatctttt ttgttgggac ttccagacca accaattgaa
   161821 tctctattag tgcatgattc aatcggatcg aacactcttt tcaaatcgtt ttgtttagaa
   161881 acaagatgtt tcgaacattt attcaagtat tcggtctgat tggaccattt gtacacattc
   161941 aaattccaat tgatacattt ctcagctcga agaatagaat gatcaaacca ttctttttga
   162001 ccttttctcc aatttgatgg atgttggtta attgtatctt tcgttacatt attcaaactt
   162061 tcattttcta tccaatttgt tcgaatttga tcctttaaat tgcgactgga cccgttcata
   162121 gaatagaatt tattgaatgc attttccaaa tgcctgtgaa tcttatgacg aatcaattta
   162181 taccaatttg aagtttcagt tctgtaattg ttaagagggg ttcctatttc tgaactcttt
   162241 ttggaataga tttggatcaa ttctttttcg attattcgat ctaaacattc attctcttta
   162301 tcagtaatat tgagtaggat caataaagat tgattcttca atttattctt gtggttgaag
   162361 atctgattca ataatctatc cttgttcagt tcatagaatt gattcacgtg ataatcaata
   162421 tcaggggcaa atgtgttatc ataaacctga ttaggcttag ttattgatag agcgaatctc
   162481 tctgttattt ttagagctat ttttttcaat cggaaattgt tgtgtaatat gtattgttct
   162541 ttgctttgat cacagaatga agaaaatcga ttccgagaca aactccggtt cataaagaga
   162601 atacaattta atttgtttgt atccctctga ttttttctaa tcatatgaaa tccgggatct
   162661 aatgaaatag cacaatctga ggaaggattt tgaaaaaatg ctcttatctt ccacggatca
   162721 actatcccat tcttttctga tcccctgaaa tatttgaaaa aaacatcttg ttgccttctc
   162781 aataattgaa aattttcaat aggcttctta gtagcactag aacccatgca cggttcatct
   162841 attgacaata tgtcaaaaaa ataagaacga attgattttg tgaaattctc gatgaatctt
   162901 ttcctttcct ttggaaacaa attctctgtt ataggcttct tatcttccgt aaatagttct
   162961 ttcgtccaag agatcggaga atcttctgag agacgctttg aggacaaatc tgattctatt
   163021 tttgttcttt ttattcgaat agaagaagga tcccaaagaa ttgatctttc ttttagttgc
   163081 tcgatccccg ttttatttgt atatccattt gtgaaaatcc gttcacaaag atctttttca
   163141 ggttcccaat actcattttc agtgaaattg agagccaaat ctatcttcga atcgatatct
   163201 ttctcatcct tctccgaatg agtctcccaa gttatcggtc tctgagtctc tgagattctc
   163261 tcatcctttt tgcttatgtt cgtgtcatat cctgaatttt cactaatggg atcgaaatga
   163321 tctatggatc gattataaga tcttttcaat tggctagaat gattgacttt aatgaagata
   163381 gattctgaga aatcgtatag aatatccgac aagagattct gtaccttgct aaaaagctga
   163441 tcattgttca catcattcaa ccgaatgaat ttctctttta agatgtcctt cgaaagatcc
   163501 aatttctgct gatctttctc ccaactaaca aaagaatctt tatagaattg ccatatataa
   163561 aattcggcat aattttggaa agagagatac cctttctctt tcaagagaat ggaagattct
   163621 gcaataattt gatcagattc accccaacta ttccagatct gaaacagatt ctttttccac
   163681 caacgtggtc tccatttgaa tctctcttga taggataatc gaggatggga gaaatgctca
   163741 atattattcg attcaatagt tgacttcgat ttctgctgct tgaatgggcc ctccacttcg
   163801 aatagcattt tttcacaaaa agcggacatg agataacaaa ttagattatt accgaatatt
   163861 tcggcttgct gcttcgagct caagtcgatc gtgtcctgct tatttttcag aaaaacacga
   163921 tcgaaatgat attcccaatc atagtctttg cggatcagat catcaatata gaattcaaaa
   163981 aaccccttta gatatcccac atctttctct ttcaatgaca tctcaatttt agctattgat
   164041 tcctgaggga tcttccaact aggaagaatc tcttctatga tccaattctt ccaccatcgt
   164101 gaaccccaag aatcaatttg attatacgca ggcatgacac acacttttct ttttgaggga
   164161 acccaagcat cctctttcaa atttctcaag tgactttgat agatctttct cccttttgag
   164221 aaagacagag aaagatgcgg aaagatcaac aaatttttat tgaaagactc gaaatcttct
   164281 tccgatgttt catttctagg ttcaatatag tttataggca taggaaacag tttcatcgaa
   164341 tagaacttct ttctttcaat catacttttc ttattcacgt gatatacaag ggctggtaat
   164401 gtaagtagta ctacgccttt gattgtcaaa gattgattgc ttcttgaacc gcgtagatcg
   164461 cgcaaaagca acgtactaag aattcgagag tcaaagagct taataagacg ttctcgatgg
   164521 gaaactattt tagtgaacaa tctcaccaaa ttcaattcgg tccatgaatt taataaatat
   164581 tgaaagcttc gtatctcttc caatttcaat atccaggatt tcaatttttg tcgtttcatt
   164641 ccttttttac aataattaca ttacaataat gaaatagttt ttgatagatc tctatcctta
   164701 aagagattca atgactttgg tcttttccat tctctttttt tttttttttt ctttctataa
   164761 tattgataga gtataggcgt tgtgatagaa tacaggtgtt gatttctata ggtacataga
   164821 tctatacatc tatttgttct ctaccaatca atctgaaacg aaaccatatt ggatctattg
   164881 aaatagagta tcaaaaaaga tcttatttat atattttggg tgatcatgaa tagaatgaca
   164941 tatcaatata atattgacat aaagaagagc ttgcgtcaac cactaagaat tcaattgatt
   165001 ctatctcaat agatagaaag acttattgtt catttgaaat cgaaaatgac aaagaattgg
   165061 atccagtccg tttctttatg ggcgaacgac ggggattgaa cccgcgcgtg gtggattcac
   165121 aatccactgc cttgatccac ttggctacgt ccgcccctag aagaaccaat tgaaagtccc
   165181 tatctatggt cattccttcc aagaagaaga gaatttagaa gctccgacga cgaacttttg
   165241 aatgttggtt ggcaacctct gacagaaaat gagagtgaaa atgagagtgt tgcaagatca
   165301 ataaccaact tggaaccaac tctcgaacaa aagttgttca gtcgtatacc tctgtcaaat
   165361 gtacttgaca tcaattgaat gggatttggt tccgaccaat accaattttg agttgatact
   165421 catattcttt atatgatatg ctcgtattat agaacatatt gaacttttaa caaatatatt
   165481 atgttatacg ccgcaatgta tgttatggtt atgagattat tatgagcttt attatgagct
   165541 tagacccatg tagtgcaaat agggcaatat tggttggtag agcagcatcg aacggaaaga
   165601 aagaagggta ccaaaccttt cattttgttg aaaggtttgg tattgtcttt tcggcgattg
   165661 agacacgcta acaatcagaa gtcttgtc
//
